# Supplementary material for: Umbilical Cord Tensile Strength Under Varying Strain Rates
Source: Bioengineering (Basel). 2025 Jul 22;12(8):789. doi: 10.3390/bioengineering12080789 (PMC12382923; doi:10.3390/bioengineering12080789)
Supplement: Supplementary file 1 [file bioengineering-12-00789-s001.zip]

Archive with 3 entries (3 files):
- Supplementary Data S1.xlsx
- Supplementary Figures.pdf
- Supplementary Video S1.mp4
