# Supplementary material for: Umbilical Cord Tensile Strength Under Varying Strain Rates
Source: Bioengineering (Basel). 2025 Jul 22;12(8):789. doi: 10.3390/bioengineering12080789 (PMC12382923; doi:10.3390/bioengineering12080789)
Supplement: Supplementary file 1 [file bioengineering-12-00789-s001.zip › Supplementary Data S1.xlsx]

## Sheet: Group A (n=10) 8mm min
A01		A02		A03		A04		A05		B02		C03		C04		E03		E06
Applied Force	Crosshead Displacement	Applied Force	Crosshead Displacement	Applied Force	Crosshead Displacement	Applied Force	Crosshead Displacement	Applied Force	Crosshead Displacement	Applied Force	Crosshead Displacement	Applied Force	Crosshead Displacement	Applied Force	Crosshead Displacement	Applied Force	Crosshead Displacement	Applied Force	Crosshead Displacement
[Newtons]	[millimeters]	[Newtons]	[millimeters]	[Newtons]	[millimeters]	[Newtons]	[millimeters]	[Newtons]	[millimeters]	[Newtons]	[millimeters]	[Newtons]	[millimeters]	[Newtons]	[millimeters]	[Newtons]	[millimeters]	[Newtons]	[millimeters]
-0.07124	-9.54817	0.21766	-4.9709	0.33712	-2.43931	0.41298	-2.38381	0.86261	-3.21356	0	-1.62005	-0.75233	-5.00678	7.71757	2.38596	4.26807	0.456772	-0.11098	-7.83383
-0.12314	-9.54817	-0.0356	-4.9701	0.15998	-2.43923	0.29707	-2.38363	0.75251	-3.21361	-0.15489	-1.61819	-0.8225	-5.00658	7.70065	2.3855	4.30132	0.457062	-0.19055	-7.8336
-0.0593	-9.54695	-0.05831	-4.96372	0.16923	-2.43565	0.42636	-2.37802	0.54729	-3.2103	0.03334	-1.61032	-0.54914	-5.00224	7.48804	2.38866	4.48267	0.462282	-0.04526	-7.82817
0.03743	-9.53883	0.02024	-4.95384	0.2297	-2.42706	0.39309	-2.36833	0.68615	-3.20111	-0.05132	-1.59889	-0.68909	-4.9917	7.53452	2.39733	4.68275	0.472422	-0.12953	-7.81767
-0.1511	-9.52739	0.15456	-4.94207	0.21398	-2.41651	0.50735	-2.35685	0.58813	-3.18982	-0.01495	-1.58624	-0.63118	-4.97953	7.67658	2.408	4.69206	0.484332	-0.08408	-7.80577
0.0372	-9.51483	0.02726	-4.92937	0.20333	-2.40456	0.49427	-2.34457	0.79582	-3.17731	0.0466	-1.57293	-0.54491	-4.9667	7.76768	2.41987	4.85545	0.497152	-0.09424	-7.79336
-0.03035	-9.50174	0.01987	-4.91615	0.23185	-2.39163	0.42519	-2.33184	0.63481	-3.16409	0.14946	-1.55944	-0.54309	-4.95335	7.88909	2.43249	5.21307	0.510332	-0.05997	-7.78072
-0.03892	-9.48833	0.03906	-4.90275	0.14817	-2.37833	0.47255	-2.31894	0.69525	-3.15068	0.20215	-1.54588	-0.71088	-4.93985	7.79814	2.44538	5.11066	0.523712	-0.10131	-7.76785
-0.00096	-9.47476	0.10235	-4.88917	0.23698	-2.36484	0.49275	-2.30594	0.76786	-3.13723	0.23867	-1.53216	-0.92253	-4.92633	7.83449	2.45829	5.41191	0.537422	-0.17701	-7.7548
-0.08043	-9.46115	0.0811	-4.8755	0.33953	-2.35113	0.54008	-2.29291	0.83828	-3.12366	0.33973	-1.51852	-0.81994	-4.91273	7.99247	2.47137	5.53395	0.551092	-0.07744	-7.74177
-0.19931	-9.44755	0.03656	-4.86191	0.38526	-2.33749	0.5509	-2.27989	0.73854	-3.11015	0.26274	-1.50488	-0.46378	-4.89904	7.97731	2.48445	5.70426	0.564672	-0.0365	-7.72877
-0.15957	-9.43389	0.15052	-4.84833	0.38323	-2.32383	0.44918	-2.26684	0.8336	-3.09667	0.32715	-1.49115	-0.64182	-4.88536	8.06063	2.49743	5.68454	0.578392	-0.02029	-7.71565
0.14798	-9.42025	-0.01133	-4.83464	0.17566	-2.31008	0.60833	-2.25364	0.89612	-3.08313	0.34821	-1.47744	-0.7431	-4.87168	8.20561	2.51048	5.86466	0.592022	-0.2021	-7.70257
-0.1801	-9.40664	0.04674	-4.82097	0.28039	-2.29638	0.55905	-2.24043	0.83118	-3.06957	0.34389	-1.4638	-0.71832	-4.85801	8.12489	2.52357	6.08497	0.605612	0.01124	-7.68949
-0.24633	-9.39296	0.0849	-4.80736	0.40104	-2.28272	0.60998	-2.22728	0.91623	-3.05604	0.45598	-1.4501	-0.70368	-4.84444	8.15374	2.53664	6.20565	0.619272	0.01579	-7.67626
-0.07788	-9.37929	0.21055	-4.79365	0.16446	-2.26897	0.57212	-2.21405	0.9427	-3.04238	0.4396	-1.43642	-0.58204	-4.83081	8.17124	2.54971	6.291	0.632932	0.10547	-7.66304
-0.01928	-9.36571	-0.08342	-4.78006	0.42594	-2.25528	0.70295	-2.20083	0.89305	-3.02881	0.52143	-1.42282	-0.44559	-4.81714	8.33795	2.56281	6.42796	0.646542	-0.02212	-7.64988
-0.10305	-9.35204	0.0667	-4.76653	0.34427	-2.24166	0.52315	-2.18769	0.87802	-3.01537	0.51949	-1.40914	-0.6334	-4.80347	8.38626	2.5758	6.51574	0.660222	0.04591	-7.63673
0.01212	-9.33846	0.09451	-4.75284	0.19015	-2.22797	0.472	-2.17449	0.83725	-3.00183	0.64508	-1.39547	-0.56789	-4.78985	8.4316	2.58882	6.71256	0.673812	0.00064	-7.6236
-0.04668	-9.32493	0.26954	-4.73919	0.199	-2.21429	0.61278	-2.1613	0.76704	-2.98827	0.59821	-1.38189	-0.61933	-4.77621	8.4652	2.60205	6.84369	0.687412	0.10007	-7.61052
0.0418	-9.31126	0.01059	-4.72563	0.32997	-2.20067	0.648	-2.14808	0.92007	-2.97475	0.65197	-1.36822	-0.72102	-4.7626	8.53228	2.6153	6.76511	0.700992	-0.02159	-7.59738
-0.05112	-9.29758	0.13169	-4.71192	0.23844	-2.18698	0.55733	-2.13487	0.98263	-2.96121	0.8924	-1.35458	-0.70235	-4.74905	8.56035	2.62847	6.98731	0.714602	0.0697	-7.58424
-0.08705	-9.28402	0.11882	-4.69831	0.40269	-2.1734	0.81792	-2.12171	0.90761	-2.94768	0.92117	-1.34101	-0.65907	-4.73543	8.70223	2.64171	7.2782	0.728172	-0.13748	-7.5711
0.02533	-9.27029	0.02308	-4.68474	0.31993	-2.15982	0.58124	-2.10863	0.80442	-2.93422	0.81471	-1.32743	-0.64562	-4.72176	8.76367	2.65487	7.28892	0.741802	0.30649	-7.55798
-0.08045	-9.25672	0.01121	-4.67103	0.22122	-2.14622	0.51126	-2.09551	0.79953	-2.92074	0.85726	-1.31383	-0.65679	-4.70813	8.82448	2.66796	7.63283	0.755422	-0.00872	-7.54486
-0.09581	-9.24319	0.20255	-4.65739	0.41947	-2.13262	0.5374	-2.08236	0.92339	-2.90719	0.83831	-1.3002	-0.58457	-4.6945	8.7916	2.68114	7.5316	0.768942	-0.06388	-7.53176
-0.03709	-9.22951	0.05825	-4.6438	0.3286	-2.119	0.54296	-2.06919	0.90793	-2.89369	1.11146	-1.2866	-0.56001	-4.68093	8.79276	2.69428	7.63466	0.782482	0.14285	-7.51865
0.02213	-9.21584	0.04719	-4.63013	0.31964	-2.10544	0.792	-2.05603	0.95056	-2.88021	0.95589	-1.273	-0.54011	-4.66738	8.82519	2.70736	7.77785	0.796072	-0.0423	-7.50545
-0.15143	-9.20231	-0.00484	-4.61653	0.17516	-2.09182	0.65489	-2.04276	1.1557	-2.8667	1.18762	-1.25946	-0.70969	-4.65374	8.93337	2.7204	7.91032	0.809642	0.0657	-7.49225
0.11492	-9.1886	0.01516	-4.60298	0.36409	-2.07823	0.68704	-2.02959	0.94383	-2.85322	0.9314	-1.24591	-0.76401	-4.64007	8.71932	2.73352	8.03752	0.823192	-0.2012	-7.47909
-0.08086	-9.17503	0.12421	-4.58932	0.35244	-2.06465	0.69407	-2.01643	1.06598	-2.83981	1.18855	-1.23231	-0.57242	-4.62649	8.95751	2.74651	8.20308	0.836752	0.16167	-7.46581
-0.12888	-9.16149	0.00311	-4.57573	0.54108	-2.05103	0.6469	-2.00311	1.09476	-2.82628	1.1535	-1.2187	-0.67004	-4.61288	9.06404	2.75953	8.32277	0.850262	0.06475	-7.4526
0.13885	-9.14786	0.15334	-4.56217	0.53504	-2.03745	0.82524	-1.98985	1.1028	-2.81273	1.19819	-1.20518	-0.61261	-4.59927	9.08772	2.77273	8.48648	0.863752	-0.05972	-7.4394
-0.14869	-9.13427	0.07876	-4.54852	0.34422	-2.02393	0.68721	-1.97667	1.01745	-2.79925	1.25841	-1.19159	-0.57618	-4.58575	8.99743	2.78592	8.45924	0.877292	-0.00058	-7.42622
0.05428	-9.12073	0.05237	-4.53495	0.54064	-2.01032	0.75546	-1.96342	1.04887	-2.78569	1.31361	-1.17807	-0.69656	-4.57214	8.99561	2.79907	8.68308	0.890862	-0.01126	-7.41302
0.03562	-9.10714	0.09584	-4.52148	0.40934	-1.99681	0.72133	-1.95022	1.0183	-2.77221	1.20875	-1.16459	-0.48133	-4.55854	9.2131	2.81239	8.77132	0.904332	-0.0591	-7.39987
-0.09201	-9.09356	0.14525	-4.50792	0.3891	-1.98339	0.69089	-1.93708	1.1527	-2.75872	1.44911	-1.15099	-0.77381	-4.54501	9.25633	2.82557	8.78924	0.917902	-0.16733	-7.38666
-0.05554	-9.08005	0.14166	-4.49434	0.45325	-1.96978	0.78916	-1.92387	1.05196	-2.74517	1.32378	-1.13736	-0.66721	-4.53146	9.36569	2.83874	8.87072	0.931442	0.19083	-7.37347
0.08229	-9.06651	0.17075	-4.48081	0.48602	-1.95614	0.77497	-1.91065	1.10531	-2.73165	1.38086	-1.12386	-0.56615	-4.51788	9.43862	2.85196	9.07306	0.944962	-0.00815	-7.36037
0.1881	-9.05293	0.11636	-4.46725	0.35333	-1.94261	0.715	-1.89743	0.9448	-2.71817	1.41127	-1.11023	-0.69581	-4.5044	9.50794	2.86521	9.41024	0.958522	-0.09485	-7.34726
-0.11141	-9.03941	0.18342	-4.45369	0.43436	-1.92892	0.73884	-1.88421	1.07714	-2.70464	1.71954	-1.09664	-0.64704	-4.49091	9.43106	2.87841	9.30634	0.972152	-0.03695	-7.33404
-0.02889	-9.02589	0.19392	-4.44026	0.44365	-1.91534	0.98166	-1.87097	1.04259	-2.69114	1.51205	-1.08315	-0.54204	-4.47732	9.40254	2.89161	9.53349	0.985662	0.10076	-7.32084
0.06484	-9.01235	0.28313	-4.42679	0.52066	-1.90185	0.69578	-1.85778	1.06487	-2.67769	1.62346	-1.06953	-0.65266	-4.46385	9.49094	2.90485	9.62993	0.999242	0.08454	-7.30768
-0.03831	-8.99893	0.22932	-4.41325	0.56695	-1.88815	0.85782	-1.84465	1.07784	-2.66424	1.83299	-1.05593	-0.57103	-4.45036	9.53726	2.91804	9.8078	1.01279	0.03947	-7.29443
-0.06604	-8.98542	0.10095	-4.39969	0.43958	-1.87452	0.7748	-1.83139	1.06372	-2.65075	1.61498	-1.04242	-0.6268	-4.43683	9.54865	2.9312	9.87244	1.02629	0.01446	-7.28125
-0.13354	-8.97187	0.08189	-4.38618	0.59818	-1.86099	0.77856	-1.81815	1.18597	-2.63727	1.6009	-1.02885	-0.50265	-4.42337	9.56398	2.94442	9.8455	1.03983	0.08653	-7.26803
-0.03782	-8.95836	0.15285	-4.37265	0.3804	-1.84739	0.85776	-1.80491	1.17604	-2.62389	1.7842	-1.01531	-0.61479	-4.40997	9.60676	2.95757	10.2207	1.05336	0.14191	-7.25473
-0.01947	-8.94491	0.06417	-4.35919	0.47813	-1.83386	0.79432	-1.79159	1.24033	-2.61048	1.86068	-1.00187	-0.53878	-4.39639	9.48635	2.97069	10.2937	1.06684	0.04509	-7.24147
0.05195	-8.93138	0.12937	-4.34571	0.66161	-1.82042	0.8011	-1.77837	1.27193	-2.59706	2.09573	-0.988385	-0.85811	-4.38283	9.6379	2.98391	10.3999	1.08033	0.06938	-7.22824
-0.05171	-8.91792	0.10786	-4.33217	0.58581	-1.80689	0.83915	-1.76517	1.15473	-2.58369	1.78128	-0.974835	-0.61414	-4.36934	9.73439	2.99714	10.5259	1.09385	0.0139	-7.21497
-0.00146	-8.90441	0.20213	-4.31858	0.65078	-1.79334	0.7404	-1.75193	1.30122	-2.57022	2.03053	-0.961345	-0.50407	-4.35574	9.84229	3.01028	10.5271	1.10727	0.18921	-7.20176
-0.00463	-8.89088	0.04856	-4.3051	0.4711	-1.77985	0.92032	-1.73867	1.32103	-2.55673	1.93221	-0.947875	-0.63371	-4.34228	9.84417	3.02358	10.7324	1.12073	-0.08003	-7.1886
0.09728	-8.8773	0.31476	-4.29156	0.59895	-1.7663	0.9413	-1.72549	1.24207	-2.54334	2.09064	-0.934405	-0.51482	-4.32881	9.82193	3.03692	10.7864	1.13427	0.11895	-7.17539
0.04662	-8.8638	0.19723	-4.27807	0.59601	-1.75281	1.0227	-1.7122	1.31249	-2.52983	2.19672	-0.920985	-0.60868	-4.31523	9.90304	3.05016	11.1401	1.14773	-0.06235	-7.16213
0.14591	-8.85027	0.21525	-4.26462	0.46493	-1.73942	0.9676	-1.69894	1.28335	-2.5164	2.09097	-0.907535	-0.50272	-4.30168	9.97177	3.06349	11.1409	1.16118	-0.01547	-7.14896
-0.10481	-8.83673	0.1191	-4.25103	0.53986	-1.72595	0.92358	-1.68584	1.17056	-2.50302	2.27108	-0.893985	-0.65638	-4.28821	9.85082	3.07673	11.3997	1.17465	-0.0694	-7.13577
0.04597	-8.82327	0.07601	-4.23746	0.58807	-1.71245	0.9307	-1.67267	1.13596	-2.48953	2.28464	-0.880495	-0.60363	-4.27462	10.0661	3.08994	11.4051	1.18803	0.08716	-7.12255
-0.03437	-8.80977	0.18535	-4.22401	0.5257	-1.69896	1.00408	-1.65938	1.288	-2.47596	2.24239	-0.867045	-0.63088	-4.26114	9.99374	3.10321	11.5265	1.20138	0.05179	-7.10942
0.12975	-8.79624	0.1955	-4.21044	0.67435	-1.6855	0.88772	-1.6462	1.23195	-2.4625	2.36983	-0.853465	-0.58074	-4.24773	10.1058	3.11648	11.5985	1.21489	0.03942	-7.09624
0.01703	-8.78273	0.28924	-4.1969	0.51343	-1.67194	0.90841	-1.63299	1.41954	-2.44901	2.39304	-0.840035	-0.56201	-4.2342	10.1668	3.12967	11.7213	1.22844	0.00768	-7.08294
-0.03131	-8.76919	0.16632	-4.18346	0.50053	-1.65855	0.7701	-1.61968	1.26729	-2.43553	2.22089	-0.826585	-0.38934	-4.22068	10.1706	3.14289	11.8251	1.24188	0.12797	-7.0697
-0.04056	-8.75569	0.34063	-4.16997	0.60892	-1.64512	1.00571	-1.60645	1.23102	-2.42212	2.36846	-0.813045	-0.54884	-4.20725	10.2101	3.15605	12.0914	1.25547	0.06655	-7.05645
0.06334	-8.74227	0.12003	-4.15651	0.65305	-1.63157	1.03955	-1.59328	1.2421	-2.40872	2.42972	-0.799545	-0.47679	-4.19373	10.2881	3.16915	12.1845	1.26889	-0.02186	-7.04311
-0.10634	-8.72887	0.04672	-4.14305	0.59721	-1.61811	0.94033	-1.5799	1.19584	-2.39529	2.44764	-0.786085	-0.52555	-4.18027	10.2978	3.18225	12.2186	1.28229	-0.05045	-7.02985
0.0032	-8.71536	0.17431	-4.1296	0.67815	-1.60464	0.98465	-1.56653	1.35054	-2.3819	2.48175	-0.772525	-0.71854	-4.16687	10.4497	3.19544	12.4697	1.29586	-0.00142	-7.01661
0.00778	-8.70189	0.26036	-4.11614	0.70269	-1.59108	0.82343	-1.55329	1.46774	-2.36846	2.5268	-0.759095	-0.49428	-4.1534	10.3401	3.20868	12.5068	1.3094	0.0477	-7.0033
-0.02951	-8.68843	0.24262	-4.10276	0.68101	-1.57765	0.82457	-1.53996	1.3284	-2.355	2.48501	-0.745665	-0.5616	-4.13992	10.4603	3.2218	12.724	1.32285	0.05879	-6.99003
0.05126	-8.67495	0.16029	-4.08935	0.78045	-1.56424	0.83242	-1.52672	1.59601	-2.34164	2.51364	-0.732135	-0.43454	-4.12647	10.3682	3.23507	12.9016	1.33636	0.18257	-6.97685
0.08878	-8.66152	0.3589	-4.07586	0.58704	-1.55069	0.9299	-1.51352	1.29478	-2.32826	2.49573	-0.718665	-0.66405	-4.11302	10.7391	3.24834	13.0393	1.34982	0.08701	-6.96353
0.02108	-8.64816	0.32135	-4.06242	0.70793	-1.53718	0.92597	-1.50027	1.48117	-2.31481	2.58605	-0.705215	-0.65265	-4.09954	10.4247	3.26156	13.1706	1.36322	0.0299	-6.95026
0.11556	-8.6347	0.43016	-4.04903	0.68809	-1.52373	0.9708	-1.487	1.41925	-2.30142	2.78848	-0.691705	-0.6377	-4.08616	10.6769	3.27488	13.2611	1.37666	0.07374	-6.93713
0.0607	-8.62124	0.06957	-4.03556	0.69914	-1.51019	1.12569	-1.47377	1.34799	-2.28805	2.88963	-0.678255	-0.40118	-4.07277	10.7059	3.28817	13.4678	1.39015	0.04361	-6.92392
-0.01658	-8.60786	0.35205	-4.02219	0.57303	-1.49674	1.1276	-1.46048	1.4179	-2.27461	2.84283	-0.664895	-0.48197	-4.0593	10.6949	3.30136	13.5171	1.40354	0.00191	-6.91069
-0.12109	-8.59441	0.21814	-4.00882	0.65693	-1.48334	1.20428	-1.44721	1.40786	-2.2613	3.04081	-0.651445	-0.54546	-4.04582	10.7127	3.31462	13.5916	1.41699	0.17825	-6.89751
0.14523	-8.58102	0.19558	-3.99532	0.4527	-1.46988	1.24473	-1.43403	1.34557	-2.24796	2.90957	-0.637965	-0.67051	-4.03241	10.7744	3.3278	13.7627	1.43047	0.06783	-6.88426
0.12701	-8.56763	0.25666	-3.98174	0.63353	-1.45636	1.10721	-1.42084	1.51433	-2.23448	2.7772	-0.624505	-0.65281	-4.01889	10.6554	3.34087	13.8181	1.44381	0.07394	-6.87097
-0.03744	-8.55408	0.24578	-3.96832	0.84627	-1.44291	1.06279	-1.40751	1.65931	-2.22101	2.9752	-0.611075	-0.52943	-4.00547	11.0303	3.35399	13.9379	1.45723	0.13063	-6.85779
0.01408	-8.54055	0.04328	-3.95481	0.74611	-1.42949	1.14673	-1.39421	1.50644	-2.20769	2.98604	-0.597595	-0.60359	-3.99206	11.0326	3.36716	14.1663	1.47068	0.04608	-6.84453
-0.1077	-8.52712	0.19777	-3.94131	0.68805	-1.41604	1.2611	-1.38098	1.46051	-2.19421	3.09957	-0.584235	-0.34053	-3.97853	10.9666	3.38036	14.3982	1.48406	0.14687	-6.83116
0.0529	-8.5136	0.2089	-3.92791	0.86395	-1.40267	1.11399	-1.36764	1.17377	-2.1808	3.13684	-0.570845	-0.29637	-3.96505	10.9379	3.39358	14.4882	1.49745	0.08712	-6.81783
0.03388	-8.50014	0.28978	-3.91438	0.6452	-1.38926	1.17354	-1.35438	1.55083	-2.16743	3.12477	-0.557355	-0.53897	-3.95163	11.041	3.40681	14.6729	1.51093	0.1483	-6.80459
0.15525	-8.48673	0.18557	-3.90085	0.73666	-1.37578	1.18939	-1.34115	1.67996	-2.15394	3.10324	-0.543915	-0.54289	-3.93811	11.0163	3.41999	14.796	1.52427	0.18706	-6.7912
-0.00924	-8.47321	0.20981	-3.88742	0.79289	-1.36231	1.09044	-1.32774	1.62791	-2.14047	3.34058	-0.530515	-0.44047	-3.92467	11.0014	3.4332	14.9328	1.53764	0.06815	-6.77792
0.10006	-8.45972	0.19784	-3.87397	0.79378	-1.34889	1.24391	-1.31439	1.59977	-2.1271	3.42189	-0.517065	-0.58986	-3.91129	11.2873	3.44653	15.109	1.55117	0.08513	-6.76473
0.03317	-8.44634	0.29801	-3.86058	0.76114	-1.33546	1.03737	-1.30118	1.50137	-2.11365	3.24413	-0.503685	-0.63017	-3.89783	11.1293	3.45986	15.3142	1.56462	0.19001	-6.75143
0.14166	-8.43289	0.32661	-3.84724	0.54685	-1.32209	1.28122	-1.28782	1.68445	-2.10027	3.52732	-0.490305	-0.25161	-3.88439	11.2205	3.47317	15.4535	1.57804	0.21237	-6.73813
-0.00093	-8.41947	0.26688	-3.83383	0.6099	-1.30871	1.16443	-1.27452	1.51941	-2.08694	3.48668	-0.476835	-0.49583	-3.87096	11.4202	3.48653	15.5219	1.59157	-0.05662	-6.72491
-0.06887	-8.40615	0.32915	-3.82038	0.69176	-1.29524	1.1295	-1.26132	1.69392	-2.07354	3.3728	-0.463395	-0.47053	-3.85751	11.2318	3.49981	15.5955	1.60494	0.15261	-6.71163
0.14235	-8.3928	0.30145	-3.80698	0.65666	-1.28175	1.27571	-1.24803	1.61268	-2.0601	3.54349	-0.449975	-0.56029	-3.84413	11.2674	3.51308	15.7606	1.61831	0.16117	-6.69836
0.08398	-8.37935	0.22902	-3.79356	0.84435	-1.26831	1.23171	-1.23471	1.76677	-2.04672	3.57031	-0.436475	-0.49746	-3.83078	11.2656	3.52638	16.0474	1.6318	0.06195	-6.6852
-0.14864	-8.36594	0.27551	-3.78011	0.83721	-1.25481	1.27812	-1.22146	1.67038	-2.03332	3.59958	-0.423045	-0.46255	-3.81735	11.4064	3.53969	16.172	1.64523	0.03555	-6.67198
0.06721	-8.35256	0.26711	-3.76682	0.76786	-1.24137	1.36975	-1.20817	1.61838	-2.01995	3.6423	-0.409685	-0.62292	-3.80391	11.4818	3.55293	16.1214	1.65861	0.01189	-6.65867
-0.04896	-8.33913	0.17352	-3.75354	0.81946	-1.22804	1.33085	-1.19491	1.63009	-2.00662	3.63294	-0.396205	-0.4786	-3.79053	11.5171	3.56625	16.415	1.6721	0.11892	-6.6454
-0.01624	-8.3258	0.45285	-3.74006	0.77892	-1.21457	1.46542	-1.18171	1.73247	-1.99334	3.78895	-0.382765	-0.37844	-3.77716	11.5648	3.57948	16.4519	1.68549	0.14245	-6.63218
-0.06112	-8.31249	0.47226	-3.72664	0.64369	-1.20111	1.2787	-1.16854	1.6502	-1.97994	3.80264	-0.369345	-0.33124	-3.76376	11.6554	3.5927	16.4597	1.69883	0.10236	-6.61887
0.09677	-8.29902	0.44131	-3.71323	0.89317	-1.18764	1.24588	-1.15523	1.78995	-1.96653	3.72931	-0.355865	-0.38282	-3.75042	11.6777	3.60595	16.4588	1.71221	0.08791	-6.6056
-0.0787	-8.28554	0.49456	-3.69974	0.79788	-1.17415	1.32334	-1.1419	1.59223	-1.9532	3.89076	-0.342445	-0.53109	-3.73702	11.7453	3.61925	16.8123	1.72564	0.23067	-6.59235
0.05548	-8.27215	0.30314	-3.68634	0.77426	-1.16072	1.42057	-1.12869	1.82303	-1.93977	3.77176	-0.329075	-0.47447	-3.7236	11.7162	3.63254	16.9187	1.73903	0.26875	-6.57894
0.07312	-8.25865	0.40006	-3.673	0.86182	-1.14734	1.21806	-1.11532	1.65094	-1.92643	3.79805	-0.315745	-0.41263	-3.71013	11.7367	3.6458	17.082	1.75247	0.12505	-6.5656
0.01381	-8.24528	0.3588	-3.65947	0.89549	-1.13399	1.40663	-1.10203	1.77868	-1.91308	3.9741	-0.302305	-0.4136	-3.69672	11.7641	3.65906	17.1764	1.76586	0.03346	-6.55233
-0.09898	-8.23188	0.29197	-3.64598	0.74985	-1.12054	1.59018	-1.0888	1.74394	-1.89958	3.96184	-0.288905	-0.45149	-3.68327	11.8537	3.67228	17.3307	1.77914	0.03382	-6.53897
0.13522	-8.21839	0.24574	-3.63263	0.85429	-1.10714	1.42026	-1.07537	1.87145	-1.88613	4.05788	-0.275555	-0.46163	-3.66981	11.7693	3.68553	17.548	1.79249	0.20222	-6.52568
-0.03464	-8.20492	0.41446	-3.61908	0.7573	-1.09378	1.26468	-1.06203	1.86431	-1.87281	4.1249	-0.262145	-0.32843	-3.65641	11.786	3.69889	17.588	1.80592	0.28134	-6.51247
0.04623	-8.19152	0.12316	-3.60563	0.86391	-1.0804	1.60682	-1.04878	1.79352	-1.85928	4.16994	-0.248785	-0.40222	-3.64298	11.8498	3.71223	17.8208	1.81932	0.21327	-6.49921
0.11855	-8.17803	0.25511	-3.59232	0.93854	-1.06708	1.46062	-1.03544	1.83898	-1.84587	4.15659	-0.235465	-0.42228	-3.62953	12.0351	3.7255	18.0567	1.8327	0.0867	-6.4859
-0.00379	-8.16462	0.27196	-3.5789	0.84765	-1.05379	1.68828	-1.02211	1.92204	-1.83252	4.18859	-0.222045	-0.29798	-3.61615	12.0412	3.73886	18.0231	1.84612	0.16686	-6.47267
0.22457	-8.15133	0.42469	-3.56548	0.95665	-1.0404	1.51122	-1.00888	1.92133	-1.81912	4.25325	-0.208595	-0.38697	-3.6027	12.1095	3.75218	18.1533	1.85945	0.32622	-6.45937
0.0363	-8.13794	0.3807	-3.55214	0.96253	-1.02702	1.69641	-0.99558	1.84111	-1.80573	4.30587	-0.195215	-0.4941	-3.58932	12.0449	3.76542	18.4934	1.87283	0.02965	-6.44606
0.14475	-8.1245	0.38592	-3.53874	0.87206	-1.01367	1.60342	-0.98225	1.86235	-1.7924	4.33626	-0.181765	-0.43844	-3.57599	12.1347	3.77873	18.5193	1.8863	0.31421	-6.43289
0.04279	-8.11115	0.32496	-3.52533	0.75953	-1.00023	1.60357	-0.96902	1.82332	-1.77903	4.30657	-0.168375	-0.38988	-3.56258	12.195	3.79207	18.6875	1.89977	0.27726	-6.41969
-0.02344	-8.09778	0.36797	-3.51203	1.12527	-0.986844	1.64077	-0.95575	1.9392	-1.76566	4.36217	-0.154975	-0.27871	-3.54921	12.0963	3.80538	18.8651	1.91314	0.17035	-6.40637
0.20059	-8.08436	0.42109	-3.49867	0.92227	-0.973494	1.49549	-0.94247	1.9363	-1.75234	4.49457	-0.141525	-0.5188	-3.53585	12.153	3.81871	19.1336	1.92658	0.23868	-6.39307
0.06704	-8.07107	0.40109	-3.48523	1.08745	-0.959984	1.71025	-0.92927	1.71467	-1.73903	4.53268	-0.128065	-0.52222	-3.52249	12.2282	3.83201	19.1813	1.94002	0.18527	-6.37977
0.10691	-8.05776	0.50579	-3.47187	0.97007	-0.946484	1.68279	-0.91608	1.93466	-1.72562	4.65398	-0.114655	-0.24114	-3.50909	12.294	3.84527	19.1214	1.95336	0.15976	-6.36643
0.06667	-8.04433	0.19105	-3.45854	0.93809	-0.933074	1.64019	-0.90272	1.89799	-1.71225	4.5769	-0.101215	-0.40261	-3.49575	12.1995	3.85851	19.3392	1.96675	0.17199	-6.35316
0.16879	-8.03095	0.47649	-3.4451	0.93133	-0.919624	1.7227	-0.88934	2.03032	-1.69894	4.75467	-0.0878153	-0.33792	-3.48245	12.5715	3.87183	19.7026	1.98015	0.17288	-6.33989
0.01875	-8.01765	0.16923	-3.4318	0.96762	-0.906224	1.69464	-0.87611	1.97334	-1.68556	4.58397	-0.0744853	-0.20297	-3.46907	12.3471	3.88512	19.7271	1.99354	0.26328	-6.32652
0.0143	-8.00418	0.33644	-3.41846	0.84764	-0.892834	1.79804	-0.86274	1.95224	-1.67227	4.79068	-0.0611053	-0.39812	-3.4556	12.4799	3.89838	20.1349	2.00692	0.13575	-6.31311
0.01807	-7.9908	0.31818	-3.40499	0.97876	-0.879464	1.83375	-0.84939	1.80956	-1.65895	4.86365	-0.0477153	-0.39611	-3.44222	12.5977	3.91171	20.1312	2.0203	0.10149	-6.29981
-0.08514	-7.97746	0.55068	-3.39154	0.91483	-0.866044	1.76278	-0.83615	1.98537	-1.64544	4.81775	-0.0343253	-0.31019	-3.42879	12.5062	3.92496	20.2384	2.0336	0.16529	-6.28646
0.17601	-7.96396	0.41258	-3.37816	1.16004	-0.852644	1.76507	-0.82277	1.87584	-1.63204	4.74587	-0.0210053	-0.33463	-3.4154	12.5962	3.9382	20.4946	2.04693	0.21632	-6.27315
0.22653	-7.95051	0.43791	-3.36469	0.90621	-0.839304	1.76752	-0.8094	1.92175	-1.6187	4.80001	-0.00766528	-0.39206	-3.40206	12.7411	3.95157	20.6268	2.06033	0.19555	-6.25997
0.01313	-7.93712	0.25216	-3.35129	0.81963	-0.825954	1.77259	-0.7961	1.90842	-1.6052	5.07155	0.00568472	-0.32682	-3.3886	12.7515	3.96489	20.7548	2.07368	0.15897	-6.24667
0.02758	-7.92365	0.56646	-3.33797	1.04414	-0.812614	1.81901	-0.78276	1.98735	-1.59184	4.95633	0.0190047	-0.33622	-3.37513	12.7689	3.97823	20.9267	2.08703	0.25212	-6.23332
0.02528	-7.91028	0.46013	-3.32454	1.08259	-0.799294	1.81735	-0.76945	1.99577	-1.57852	5.03533	0.0323747	-0.19447	-3.36175	12.845	3.9916	20.8966	2.10038	0.12278	-6.22008
0.04959	-7.89695	0.4868	-3.31112	0.98754	-0.785914	1.85146	-0.75623	1.98572	-1.56513	5.16909	0.0457947	-0.15541	-3.34831	12.8273	4.00492	21.2317	2.11375	0.29232	-6.20683
0.09853	-7.88357	0.40981	-3.29777	1.00463	-0.772524	1.85835	-0.74294	2.14975	-1.5517	4.99516	0.0591347	-0.23189	-3.33492	12.7919	4.01819	21.3656	2.12707	0.0849	-6.19353
0.01212	-7.87015	0.48681	-3.28437	1.04113	-0.759204	1.93723	-0.72959	2.0466	-1.53838	5.06048	0.0725447	-0.19154	-3.32163	13.0137	4.03152	21.5825	2.1405	0.28612	-6.18031
0.03353	-7.85685	0.46932	-3.27097	1.24497	-0.745784	1.81459	-0.7163	1.97484	-1.52498	5.14303	0.0859147	-0.25113	-3.30826	12.9674	4.04488	21.7651	2.15395	0.30003	-6.16712
0.18959	-7.84345	0.50867	-3.25768	1.35305	-0.732424	1.94363	-0.70304	2.13203	-1.51162	5.15263	0.0992747	-0.40783	-3.29486	13.0706	4.05821	21.8686	2.16732	0.10174	-6.15374
0.03861	-7.83002	0.44081	-3.24432	1.1375	-0.719104	1.92423	-0.68972	1.93313	-1.49833	5.23407	0.112715	-0.32669	-3.28152	12.8027	4.07154	21.9613	2.18077	0.30146	-6.14043
0.0752	-7.81677	0.35925	-3.2309	1.07187	-0.705664	1.97982	-0.67648	2.11257	-1.48504	5.32419	0.126165	-0.27926	-3.26819	13.2613	4.08482	21.7682	2.19415	0.2814	-6.12716
-0.02264	-7.80349	0.285	-3.21755	1.1411	-0.692174	2.0391	-0.66327	1.9916	-1.47168	5.32622	0.139535	-0.47355	-3.25481	13.2392	4.09807	21.9689	2.20749	0.19121	-6.11375
-0.02363	-7.79007	0.45503	-3.20418	1.12267	-0.678794	1.91369	-0.64998	2.07649	-1.45834	5.25473	0.152945	-0.27864	-3.24148	13.0359	4.11133	21.92	2.22088	0.24309	-6.10044
0.06612	-7.77671	0.46693	-3.19079	1.13726	-0.665354	2.02969	-0.63661	2.20671	-1.44502	5.30484	0.166365	-0.22194	-3.22816	13.3467	4.12467	22.2455	2.23428	0.26106	-6.08716
0.07462	-7.76335	0.40328	-3.17752	1.11224	-0.651924	2.01301	-0.6233	2.14184	-1.43167	5.34465	0.179695	-0.19993	-3.21481	13.2751	4.13797	22.3463	2.24765	0.28783	-6.07376
0.071	-7.74992	0.55232	-3.16424	1.01036	-0.638564	2.06978	-0.60993	2.05614	-1.41841	5.50807	0.193045	-0.27102	-3.20145	13.414	4.15122	22.6294	2.26106	0.15304	-6.0604
0.12411	-7.73663	0.48813	-3.15082	1.28372	-0.625224	2.15687	-0.59659	2.35869	-1.4051	5.64778	0.206445	-0.44856	-3.18808	13.2388	4.16448	22.732	2.27443	0.16353	-6.04713
0.13385	-7.72335	0.51322	-3.13746	1.03747	-0.611804	2.00952	-0.58331	2.22654	-1.3917	5.71836	0.219795	-0.34949	-3.17469	13.6153	4.1777	22.8863	2.28772	0.16888	-6.03379
0.12114	-7.70986	0.63361	-3.1241	1.25591	-0.598484	2.06392	-0.5699	2.22849	-1.37832	5.64831	0.233115	-0.26405	-3.16134	13.5379	4.191	23.2111	2.30103	0.2175	-6.02044
0.1317	-7.69644	0.64196	-3.11062	1.28384	-0.585144	2.20707	-0.5565	2.27794	-1.36496	5.63345	0.246495	-0.28593	-3.14799	13.4256	4.20437	22.9689	2.31443	0.27055	-6.00723
-0.01064	-7.68308	0.36194	-3.09726	1.16162	-0.571744	2.17147	-0.54326	2.3171	-1.35148	5.71042	0.259815	-0.15503	-3.13457	13.5254	4.21774	23.3067	2.32778	0.17107	-5.99396
0.08589	-7.66961	0.54757	-3.08392	1.25567	-0.558444	1.99139	-0.52996	2.21243	-1.33812	5.74467	0.273105	-0.22881	-3.12108	13.6129	4.23107	23.4683	2.34109	0.23241	-5.98061
-0.01655	-7.65629	0.58929	-3.07047	1.2562	-0.545134	2.22696	-0.51662	2.30526	-1.32478	5.82407	0.286505	-0.36894	-3.10775	13.7264	4.24443	23.4212	2.35444	0.2765	-5.96735
0.24763	-7.64293	0.41913	-3.05706	1.25436	-0.531744	2.35158	-0.50337	2.22113	-1.31139	5.99397	0.299865	-0.3286	-3.09435	13.6614	4.25776	23.6944	2.36772	0.27188	-5.95404
0.20257	-7.62951	0.44902	-3.0437	1.33154	-0.518394	2.38125	-0.49007	2.25797	-1.29799	5.96236	0.313195	-0.02631	-3.08093	13.7485	4.27105	23.9093	2.38104	0.14018	-5.94071
0.1496	-7.61617	0.47433	-3.03027	1.09752	-0.505054	2.35335	-0.47671	2.15179	-1.28467	5.9207	0.326605	-0.26034	-3.0676	13.7886	4.2844	24.0277	2.39445	0.19595	-5.92753
0.1641	-7.60284	0.57444	-3.01691	1.32899	-0.491664	2.2848	-0.46344	2.18196	-1.2713	6.06034	0.339915	-0.23033	-3.05425	13.8594	4.29772	24.1699	2.40787	0.43526	-5.91434
0.03689	-7.58944	0.26154	-3.00363	1.27609	-0.478394	2.21244	-0.4502	2.31842	-1.25794	6.2167	0.353245	-0.33326	-3.04084	13.86	4.31103	24.0864	2.42123	0.36972	-5.90096
0.12976	-7.57605	0.56909	-2.99025	1.31677	-0.465124	2.27076	-0.43689	2.20341	-1.24469	6.03717	0.366675	-0.14453	-3.02753	13.8092	4.32437	24.0611	2.43467	0.21958	-5.88759
0.06498	-7.56274	0.46857	-2.97687	1.30267	-0.451674	2.24516	-0.42363	2.22389	-1.2314	6.32848	0.380125	-0.41222	-3.01419	13.8237	4.3377	23.776	2.44806	0.32904	-5.87433
0.09744	-7.54938	0.58473	-2.96356	1.29432	-0.438204	2.35997	-0.41042	2.37729	-1.21802	6.16486	0.393455	-0.26589	-3.00081	13.9273	4.35094	23.4122	2.46144	0.31225	-5.86094
0.23153	-7.536	0.50508	-2.95023	1.26306	-0.424884	2.34143	-0.39705	2.29272	-1.20468	6.27257	0.406895	-0.18498	-2.9875	13.9906	4.36423	24.1529	2.46144	0.39815	-5.84761
0.18333	-7.52266	0.64546	-2.93687	1.35517	-0.411444	2.41298	-0.38368	2.2513	-1.19135	6.23027	0.420285	-0.05477	-2.9742	14.0537	4.37755	23.9984	2.47478	0.21893	-5.83435
0.1265	-7.50937	0.68477	-2.92362	1.44514	-0.398054	2.30652	-0.37043	2.39696	-1.17803	6.35059	0.433595	-0.17657	-2.96083	14.2289	4.39082	24.132	2.48812	0.20519	-5.82093
0.29328	-7.49599	0.53731	-2.91029	1.41847	-0.384714	2.44782	-0.35704	2.44912	-1.16476	6.37363	0.446965	-0.00859	-2.94747	14.19	4.40411	24.1686	2.50135	0.33567	-5.80753
0.23099	-7.48273	0.61956	-2.8969	1.29029	-0.371284	2.38581	-0.34368	2.35361	-1.15144	6.60198	0.460385	-0.02676	-2.93418	14.1774	4.41747	24.1633	2.51466	0.15515	-5.79424
0.11024	-7.4694	0.65247	-2.88352	1.5178	-0.357864	2.35524	-0.3304	2.32571	-1.13801	6.78448	0.473715	-0.22818	-2.9208	14.4557	4.43072	24.4735	2.52802	0.40829	-5.78091
0.05786	-7.45598	0.66965	-2.87018	1.33461	-0.344534	2.55199	-0.31698	2.44556	-1.12462	6.55715	0.487065	-0.11352	-2.90748	14.1503	4.44402	24.7775	2.54135	0.30317	-5.76761
0.09411	-7.44262	0.58144	-2.85678	1.33629	-0.331154	2.49049	-0.30361	2.36964	-1.11129	6.61184	0.500415	-0.05812	-2.89421	14.3419	4.45741	24.9297	2.55464	0.27568	-5.75442
0.0286	-7.42929	0.60378	-2.84344	1.28359	-0.317814	2.54643	-0.29032	2.45491	-1.09783	6.7314	0.513725	-0.31945	-2.88078	14.3969	4.47083	25.4176	2.56797	0.48228	-5.7411
0.13386	-7.41583	0.58577	-2.83008	1.36714	-0.304514	2.42452	-0.27698	2.47202	-1.08453	6.82386	0.527015	0.04997	-2.86729	14.3415	4.48417	25.6814	2.58121	0.26668	-5.72774
0.31413	-7.40248	0.56645	-2.81668	1.28539	-0.291184	2.72003	-0.26366	2.35899	-1.07124	6.77706	0.540405	-0.13458	-2.85396	14.6375	4.49757	25.7228	2.59445	0.2352	-5.71444
0.2101	-7.3891	0.63635	-2.80325	1.27736	-0.277794	2.42478	-0.25042	2.44042	-1.05782	6.79618	0.553785	-0.10936	-2.84053	14.5038	4.51086	25.9236	2.60784	0.3029	-5.70114
0.18531	-7.37572	0.5513	-2.7899	1.34716	-0.264474	2.58209	-0.23709	2.59446	-1.04447	6.83917	0.567065	-0.19209	-2.82715	14.5338	4.52412	26.0717	2.62124	0.2378	-5.68785
0.28524	-7.36233	0.80644	-2.77647	1.19847	-0.251184	2.74687	-0.22373	2.66931	-1.03114	6.93507	0.580445	-0.13842	-2.81383	14.7153	4.53744	26.2199	2.63451	0.3657	-5.67462
0.29797	-7.34897	0.64176	-2.76311	1.55092	-0.237794	2.62924	-0.21041	2.40608	-1.01773	7.05084	0.593755	-0.12184	-2.80045	14.5871	4.55081	26.2522	2.64794	0.2634	-5.66138
0.14663	-7.33555	0.61786	-2.74978	1.49367	-0.224504	2.5581	-0.19713	2.58359	-1.0044	7.14269	0.607055	-0.14987	-2.78703	14.7254	4.56413	26.3163	2.66129	0.37517	-5.64801
-0.02892	-7.32218	0.72892	-2.73642	1.51074	-0.211264	2.64619	-0.1838	2.5999	-0.99112	7.07875	0.620475	-0.03281	-2.77375	14.6801	4.57744	26.304	2.67462	0.30482	-5.63467
0.12877	-7.30893	0.6606	-2.72306	1.40025	-0.197874	2.49622	-0.17059	2.4146	-0.97777	7.16735	0.633895	-0.05713	-2.76042	14.7578	4.5907	26.6734	2.68804	0.19792	-5.62137
-0.00277	-7.2956	0.63295	-2.70974	1.49818	-0.184434	2.68325	-0.15741	2.45127	-0.96442	7.20212	0.647205	-0.15359	-2.74703	14.8485	4.60395	26.688	2.70142	0.33004	-5.608
0.04861	-7.28222	0.69631	-2.69639	1.44285	-0.171114	2.67762	-0.14402	2.50737	-0.95104	7.23163	0.660625	0.17571	-2.73374	14.7885	4.61723	26.6586	2.7147	0.28123	-5.59468
0.08796	-7.26891	0.7302	-2.68302	1.37412	-0.157644	2.67776	-0.13062	2.46711	-0.93771	7.29051	0.673985	-0.09693	-2.7204	14.9143	4.63057	27.0405	2.72805	0.40323	-5.58135
-0.09579	-7.2556	0.75623	-2.6698	1.64416	-0.144284	2.84882	-0.11732	2.38037	-0.92437	7.38754	0.687305	-0.22318	-2.70704	15.075	4.64387	27.1941	2.74139	0.45251	-5.56797
0.10875	-7.24225	0.63477	-2.65652	1.4455	-0.130994	2.78787	-0.10391	2.66248	-0.91113	7.41994	0.700695	-0.06742	-2.69372	15.0409	4.65718	27.6092	2.75467	0.20402	-5.55458
0.11085	-7.229	0.81681	-2.64316	1.6946	-0.117564	2.91038	-0.0905499	2.48485	-0.89781	7.59922	0.714095	-0.1023	-2.68043	15.0439	4.67048	27.7135	2.76795	0.37723	-5.54134
0.19776	-7.21573	0.80557	-2.6298	1.45379	-0.104134	2.73867	-0.0772499	2.65135	-0.88445	7.49714	0.727415	-0.15469	-2.66709	15.0647	4.68379	27.9542	2.78131	0.41178	-5.52794
0.03743	-7.20231	0.70826	-2.61653	1.54968	-0.0908137	2.79417	-0.0638499	2.78233	-0.87107	7.65603	0.740785	-0.03168	-2.65375	15.2389	4.69708	28.1666	2.7946	0.32368	-5.5146
0.12468	-7.18894	0.60031	-2.6031	1.47582	-0.0774037	2.83711	-0.0504799	2.44188	-0.85772	7.76449	0.754165	-0.02872	-2.64054	15.1591	4.71047	28.3401	2.80787	0.42773	-5.50136
0.10251	-7.17559	0.61098	-2.58979	1.5102	-0.0640137	3.0938	-0.0372099	2.70713	-0.84429	7.74261	0.767435	0.23051	-2.6271	15.2194	4.72385	28.5758	2.82121	0.41842	-5.48807
0.0338	-7.16214	0.76081	-2.57644	1.55484	-0.0507337	2.97709	-0.0238699	2.52111	-0.83096	7.81832	0.780745	0.07402	-2.61365	15.1271	4.73718	28.8073	2.83448	0.3233	-5.47471
0.11235	-7.14881	0.82378	-2.56304	1.61052	-0.0374337	2.86666	-0.0105399	2.55959	-0.81769	7.73722	0.794125	0.0192	-2.60033	15.2716	4.75059	29.0543	2.84771	0.37778	-5.46143
0.22857	-7.13545	0.76447	-2.54965	1.59288	-0.0240437	3.0367	0.00271015	2.65032	-0.80431	7.83215	0.807485	-0.05426	-2.58689	15.337	4.76392	29.2178	2.8611	0.26746	-5.44816
0.00215	-7.12202	0.85381	-2.53627	1.71979	-0.0107137	2.65213	0.0160401	2.76255	-0.79095	7.78515	0.820735	-0.16879	-2.57353	15.3211	4.77724	29.2709	2.87449	0.33602	-5.43482
0.1177	-7.10867	0.90935	-2.52287	1.59075	0.00258626	3.12997	0.0293401	2.72332	-0.7776	8.2005	0.834075	0.09333	-2.5602	15.3921	4.79055	29.4446	2.88777	0.40409	-5.4216
-0.00771	-7.09535	0.77888	-2.50949	1.87531	0.0159463	2.96188	0.0426101	2.60626	-0.76419	8.0713	0.847415	0.18426	-2.54679	15.511	4.80389	29.8879	2.90119	0.27839	-5.4084
0.03302	-7.08193	0.7664	-2.49617	1.67846	0.0292563	3.13628	0.0558601	2.75655	-0.75083	7.96484	0.860655	0.00375	-2.53339	15.5336	4.81716	29.9287	2.91455	0.43288	-5.39502
0.07448	-7.06858	0.64051	-2.48283	1.74252	0.0424663	3.16757	0.0691801	2.68599	-0.73755	8.27656	0.874065	0.05612	-2.52007	15.735	4.83052	30.1382	2.92784	0.34119	-5.38166
0.23101	-7.05527	0.79919	-2.46945	1.66421	0.0558563	3.01708	0.0824201	2.75454	-0.72422	8.31309	0.887505	0.00369	-2.50672	15.5883	4.84385	30.2394	2.94126	0.42849	-5.36839
0.05556	-7.04191	0.77732	-2.45612	1.75482	0.0692563	2.89202	0.0956401	2.94466	-0.71086	8.28427	0.900815	-0.01545	-2.49334	15.7788	4.85706	30.4531	2.95466	0.36197	-5.355
0.21182	-7.02856	0.76242	-2.44278	1.7515	0.0825363	3.22825	0.10902	2.68083	-0.69752	8.34036	0.914235	0.05713	-2.48005	15.794	4.87029	30.804	2.96796	0.49894	-5.34162
0.2999	-7.01524	0.87453	-2.42944	1.71637	0.0959563	3.11362	0.12241	2.91131	-0.68418	8.2798	0.927625	0.1949	-2.46676	15.7446	4.88361	30.9152	2.98135	0.54779	-5.32835
0.13761	-7.00193	0.93745	-2.41621	1.77368	0.109296	3.27409	0.13569	2.85728	-0.67086	8.43382	0.940935	0.19731	-2.45341	15.7931	4.89695	31.0938	2.99469	0.41106	-5.31494
0.24905	-6.98857	0.78338	-2.40289	1.79039	0.122596	3.14774	0.14914	2.71992	-0.65762	8.40739	0.954345	0.06	-2.44008	16.1373	4.91027	31.5862	3.00794	0.40193	-5.30154
0.17422	-6.97529	0.92733	-2.38952	1.76169	0.136066	3.15802	0.16249	2.81671	-0.64433	8.61821	0.967745	0.11652	-2.42676	15.9183	4.92362	31.609	3.02122	0.36057	-5.28825
0.12876	-6.96201	0.8388	-2.3762	1.83409	0.149496	3.30151	0.17578	2.91092	-0.63094	8.4556	0.981025	0.11525	-2.41345	16.0435	4.93689	31.7826	3.03461	0.40759	-5.2749
0.12441	-6.94868	0.93217	-2.36292	1.8204	0.162776	3.2904	0.1892	3.00337	-0.61759	8.51072	0.994395	0.12899	-2.40018	15.9884	4.95021	32.1158	3.04794	0.40373	-5.26157
0.25634	-6.93535	0.91638	-2.34955	1.78762	0.176166	3.3341	0.20261	2.93801	-0.60426	8.57213	1.00775	0.02671	-2.38699	16.1969	4.96361	32.3593	3.06121	0.55145	-5.24833
0.16197	-6.92201	0.93282	-2.33624	1.85296	0.189556	3.33739	0.21589	2.93008	-0.59087	8.49258	1.02102	0.29272	-2.37356	15.9939	4.97702	32.3701	3.07453	0.47489	-5.23503
0.12076	-6.90865	0.90964	-2.3229	1.90903	0.202816	3.34572	0.22925	2.81453	-0.57755	8.86326	1.03431	0.24163	-2.3601	16.2249	4.99035	32.7165	3.08775	0.50549	-5.22168
0.11362	-6.89531	0.89472	-2.3095	1.80417	0.216126	3.41865	0.24258	3.05224	-0.5642	8.74061	1.0477	0.09128	-2.34675	16.3192	5.00376	32.8087	3.101	0.44118	-5.20838
0.15986	-6.88197	0.83648	-2.29607	1.83779	0.229516	3.3774	0.25582	2.95771	-0.55078	9.06215	1.06101	0.15468	-2.33334	16.2106	5.01703	32.9969	3.11439	0.40323	-5.19512
0.26233	-6.86853	0.89803	-2.28272	1.81656	0.242826	3.45965	0.2691	2.93171	-0.53736	8.95243	1.07431	0.16381	-2.31995	16.4944	5.03029	33.2654	3.1278	0.44457	-5.18177
0.03696	-6.8551	0.85312	-2.26931	1.96141	0.256146	3.37096	0.28248	2.86313	-0.52403	9.06422	1.08764	0.14714	-2.30661	16.4932	5.04358	33.4285	3.14108	0.46127	-5.16854
0.18498	-6.84176	0.89376	-2.25593	1.86692	0.269486	3.44244	0.29582	3.01977	-0.51062	9.18959	1.10095	0.24362	-2.29322	16.3005	5.05695	33.591	3.15446	0.48339	-5.15529
0.11983	-6.82834	0.92741	-2.24261	1.9075	0.282746	3.45048	0.30906	3.08466	-0.49728	9.07088	1.11421	0.07961	-2.27978	16.3941	5.07027	33.6715	3.16783	0.53754	-5.14193
0.27818	-6.81503	0.97934	-2.22928	1.84839	0.295976	3.51685	0.32233	2.91961	-0.48403	9.1952	1.12758	0.22791	-2.2665	16.4608	5.08358	33.9655	3.18115	0.42366	-5.12858
0.25794	-6.80171	0.85129	-2.21595	1.96089	0.309346	3.56564	0.33555	3.11234	-0.47068	9.12977	1.14098	0.12108	-2.25315	16.5935	5.09688	33.9815	3.19458	0.51669	-5.1153
0.23144	-6.78838	1.00371	-2.2026	1.85441	0.322736	3.57927	0.34881	3.04054	-0.45732	9.3052	1.15431	0.26568	-2.2398	16.7114	5.11011	34.2252	3.20798	0.57401	-5.10189
0.16129	-6.77504	0.97758	-2.18925	1.85116	0.336066	3.49583	0.36215	3.07906	-0.44401	9.39804	1.16773	0.33852	-2.22653	16.6424	5.12341	34.4856	3.22127	0.50658	-5.08853
0.21176	-6.76168	1.14191	-2.17592	2.07174	0.349466	3.64823	0.37557	3.03923	-0.43066	9.33259	1.18109	0.2501	-2.21318	16.79	5.13676	34.7043	3.23465	0.27429	-5.07525
0.21584	-6.74833	1.00538	-2.16265	1.84744	0.362796	3.52883	0.38885	3.02003	-0.41734	9.548	1.19442	0.25655	-2.19986	16.768	5.15005	34.8641	3.248	0.46896	-5.06186
0.19211	-6.73505	0.99145	-2.14934	2.10984	0.376106	3.48847	0.4023	3.06806	-0.40408	9.55699	1.20782	0.32094	-2.18656	16.921	5.16336	34.8516	3.26126	0.5724	-5.04847
0.06945	-6.72179	1.24715	-2.13599	2.13856	0.389516	3.64346	0.41566	3.15165	-0.39081	9.59759	1.22124	0.1506	-2.17326	16.8494	5.17671	35.2253	3.27456	0.42549	-5.0352
0.2362	-6.70853	1.05974	-2.12263	1.91402	0.402956	3.55251	0.42899	3.15479	-0.37745	9.66224	1.23456	0.1581	-2.15993	16.8722	5.19	35.4416	3.28792	0.48021	-5.02183
0.23656	-6.69515	1.19675	-2.10933	2.02775	0.416276	3.69423	0.44237	3.31911	-0.36414	9.77134	1.24792	0.28963	-2.14666	16.9065	5.20333	35.6225	3.30122	0.44433	-5.00848
0.30376	-6.68181	1.1905	-2.09598	2.08533	0.429716	3.52735	0.45577	3.1998	-0.35081	9.80891	1.26126	0.11564	-2.13346	16.9045	5.21672	35.8837	3.3145	0.63488	-4.99526
0.28396	-6.66852	1.07776	-2.08268	2.09687	0.443076	3.65931	0.46906	3.19385	-0.33741	9.94751	1.27454	0.28575	-2.12004	16.9356	5.23013	36.0364	3.32784	0.60053	-4.98194
0.06891	-6.65514	1.13515	-2.06938	2.08145	0.456366	3.7046	0.48239	3.09027	-0.32415	9.82108	1.28781	0.26431	-2.10663	17.1466	5.24342	36.252	3.34109	0.48278	-4.96862
0.31994	-6.64184	1.19806	-2.05596	2.13606	0.469696	3.87449	0.49572	3.06062	-0.31081	9.9452	1.30116	0.37048	-2.0933	17.2485	5.25684	36.4112	3.3543	0.48026	-4.9553
0.12756	-6.62848	1.06994	-2.04254	2.193	0.483066	3.83043	0.509	3.17383	-0.2974	10.0527	1.31451	0.37599	-2.07986	17.141	5.27023	36.7208	3.36766	0.55808	-4.94198
0.28394	-6.61504	1.12489	-2.02919	1.95847	0.496366	3.84197	0.52227	3.42729	-0.28405	10.0823	1.3278	0.44209	-2.06648	17.2369	5.28351	36.8911	3.38104	0.52481	-4.92869
0.07504	-6.60166	1.09902	-2.0158	1.8823	0.509666	3.85111	0.53561	3.25952	-0.2707	10.3458	1.34115	0.56546	-2.05317	17.3091	5.29685	37.0039	3.39435	0.38447	-4.91546
0.15784	-6.58831	1.11806	-2.00245	2.2217	0.523036	3.85958	0.54893	3.36747	-0.25729	10.1935	1.35438	0.29389	-2.03976	17.3361	5.31018	37.2498	3.40776	0.48546	-4.90227
0.15638	-6.5749	1.09815	-1.98913	1.93835	0.536256	3.82957	0.56219	3.23837	-0.24393	10.1796	1.36763	0.29963	-2.02634	17.2373	5.32351	37.2376	3.4211	0.59702	-4.88895
0.23901	-6.56155	1.14297	-1.97579	2.16525	0.549496	3.89662	0.5756	3.26514	-0.23066	10.3096	1.38103	0.58024	-2.01303	17.3379	5.33687	37.6074	3.43439	0.37983	-4.8756
0.34831	-6.54826	1.07973	-1.96239	1.96321	0.562886	3.77563	0.58884	3.33156	-0.2173	10.4323	1.39444	0.39933	-1.99967	17.3812	5.35017	37.6441	3.4478	0.45197	-4.86236
0.33443	-6.53493	1.24525	-1.94903	2.22633	0.576236	3.94198	0.602	3.46787	-0.20393	10.5654	1.40777	0.3135	-1.98634	17.574	5.36347	37.7687	3.46126	0.47156	-4.84909
0.30227	-6.52158	1.3664	-1.93568	2.37208	0.589556	3.99665	0.61541	3.44502	-0.19058	10.56	1.42119	0.41283	-1.97307	17.4814	5.37676	37.8774	3.47455	0.50804	-4.83585
0.16498	-6.50826	1.14542	-1.92237	2.27764	0.602976	3.99611	0.62882	3.23861	-0.17726	10.608	1.43455	0.37578	-1.95979	17.5065	5.39004	38.2361	3.48789	0.348	-4.82264
0.19523	-6.49495	1.26196	-1.90911	2.099	0.616286	4.05806	0.6421	3.54687	-0.1639	10.5781	1.44786	0.50802	-1.94642	17.6631	5.40336	38.386	3.50125	0.61661	-4.80925
0.26909	-6.48161	1.25883	-1.8958	2.10906	0.629576	4.04164	0.65553	3.42679	-0.15069	10.6874	1.4613	0.49463	-1.93312	17.8113	5.41669	38.4955	3.51449	0.56526	-4.7959
0.30627	-6.46834	1.05473	-1.88245	2.35519	0.643046	4.35562	0.66889	3.34696	-0.13737	10.8756	1.4747	0.51488	-1.91983	17.6721	5.43002	38.5235	3.5278	0.5817	-4.78264
0.20958	-6.45503	1.24442	-1.86915	2.35702	0.656456	4.17061	0.68215	3.25845	-0.12403	10.8191	1.48802	0.60078	-1.90652	17.813	5.44327	38.861	3.54118	0.60471	-4.76932
0.22211	-6.44176	1.23927	-1.85587	2.25935	0.669746	4.22138	0.69557	3.42165	-0.11074	11.011	1.50139	0.44687	-1.89324	17.6884	5.45658	38.8269	3.55447	0.63165	-4.75597
0.22864	-6.4284	1.20088	-1.84254	2.2551	0.683166	4.16384	0.70896	3.4621	-0.0974603	10.8591	1.51473	0.55144	-1.88001	17.8454	5.46993	39.0992	3.56775	0.57654	-4.74274
0.30652	-6.41508	1.32655	-1.82928	2.15696	0.696506	4.18778	0.72224	3.44528	-0.0840703	10.8864	1.52798	0.62162	-1.86665	17.9328	5.48333	39.1189	3.58108	0.73992	-4.72941
0.21164	-6.40171	1.27806	-1.816	2.38355	0.709736	4.2886	0.73558	3.44723	-0.0707403	11.0838	1.54129	0.42291	-1.85318	18.0463	5.49668	39.4879	3.59431	0.53227	-4.71602
0.37609	-6.38838	1.15904	-1.8026	2.28501	0.723066	4.29409	0.74891	3.50009	-0.0574103	11.156	1.55465	0.62777	-1.83991	17.8714	5.51009	39.3757	3.60757	0.45414	-4.70271
0.3432	-6.37503	1.39348	-1.78921	2.4443	0.736426	4.35648	0.76214	3.52659	-0.0440003	11.3327	1.56795	0.69022	-1.82644	18.0916	5.52343	39.7238	3.62092	0.69144	-4.68943
0.34654	-6.36164	1.40085	-1.77586	2.34514	0.749706	4.33064	0.77542	3.46785	-0.0305703	11.3114	1.58123	0.56972	-1.81307	18.1467	5.53669	39.818	3.63427	0.58728	-4.67607
0.25123	-6.34826	1.37483	-1.76246	2.39074	0.763036	4.25071	0.78875	3.69754	-0.0172003	11.4132	1.59458	0.64963	-1.79978	18.0333	5.55004	40.0468	3.64756	0.64519	-4.66281
0.3014	-6.33493	1.34434	-1.7491	2.50099	0.776396	4.29164	0.80205	3.50288	-0.00377025	11.4814	1.60782	0.57527	-1.78633	18.2132	5.56339	40.2176	3.66097	0.55089	-4.64958
0.25943	-6.32149	1.39201	-1.73578	2.38796	0.789636	4.56375	0.81534	3.66923	0.00956975	11.3445	1.62108	0.43511	-1.77292	18.3045	5.57672	40.5188	3.67432	0.41952	-4.63624
0.27993	-6.30815	1.4022	-1.72243	2.23249	0.802886	4.58752	0.82869	3.64025	0.0228197	11.5176	1.63447	0.78394	-1.75962	17.8104	5.59008	40.5537	3.68764	0.73231	-4.62284
0.38075	-6.29488	1.3854	-1.70907	2.52449	0.816226	4.56297	0.84191	3.71236	0.0361497	11.4597	1.64785	0.7321	-1.74627	17.885	5.60338	40.3437	3.7011	0.60037	-4.60955
0.36439	-6.28156	1.22565	-1.69571	2.4243	0.829576	4.72157	0.85514	3.66702	0.0494897	11.6279	1.66115	0.54494	-1.73295	17.7643	5.61667	40.5433	3.71449	0.54476	-4.59613
0.23949	-6.26818	1.36842	-1.68234	2.59546	0.842886	4.46584	0.86856	3.64978	0.0627897	11.6917	1.67461	0.5976	-1.71968	17.776	5.62992	40.8534	3.72777	0.42084	-4.58277
0.33124	-6.25482	1.3757	-1.66902	2.59603	0.856296	4.47249	0.88198	3.54737	0.0761097	11.7718	1.68794	0.61293	-1.70634	18.0672	5.64323	41.021	3.74117	0.63117	-4.56942
0.25391	-6.24151	1.33958	-1.65575	2.52809	0.869626	4.41839	0.89527	3.69349	0.0893997	11.7872	1.70127	0.63926	-1.69299	18.1588	5.65652	41.1999	3.75455	0.75324	-4.55599
0.29992	-6.22821	1.42459	-1.64244	2.52239	0.882966	4.70342	0.9087	3.85224	0.10262	11.7681	1.71469	0.65798	-1.67969	18.191	5.6698	41.5059	3.76779	0.78723	-4.54261
0.19521	-6.2149	1.59178	-1.62911	2.46442	0.896426	4.62266	0.92206	3.6388	0.11592	12.0297	1.72811	0.59659	-1.66638	18.1722	5.68312	41.1744	3.78109	0.78035	-4.5293
0.3394	-6.2016	1.45721	-1.61577	2.6273	0.909856	4.62154	0.93536	3.82532	0.12928	12.0573	1.74141	0.70323	-1.65304	17.8776	5.69641	41.3297	3.79445	0.68017	-4.51589
0.4971	-6.18828	1.47277	-1.60246	2.52323	0.923206	4.74755	0.94879	3.69914	0.14257	11.9581	1.7548	0.81657	-1.63981	18.7793	5.7097	41.6708	3.80774	0.56501	-4.50253
0.33632	-6.17493	1.36901	-1.58912	2.55819	0.936606	4.7861	0.96216	3.83154	0.15586	12.1948	1.76815	0.85279	-1.6266	18.4555	5.72309	41.9608	3.82106	0.64562	-4.48929
0.41196	-6.16166	1.32601	-1.57583	2.48901	0.949926	4.8411	0.97547	3.7668	0.16927	12.1758	1.78135	0.70464	-1.61321	17.971	5.73648	42.0993	3.8344	0.83436	-4.47597
0.34852	-6.1483	1.54581	-1.56261	2.79678	0.963146	4.6759	0.98879	3.68486	0.18254	12.2638	1.79464	0.86624	-1.5998	18.5397	5.74979	42.362	3.84763	0.75432	-4.46262
0.30021	-6.13501	1.64591	-1.54918	2.67083	0.976476	4.80097	1.00212	3.70827	0.1959	12.2135	1.80804	0.71369	-1.58653	18.4753	5.76319	42.5842	3.86084	0.72143	-4.44933
0.28291	-6.1217	1.53559	-1.53578	2.56716	0.989886	4.89695	1.01538	3.75032	0.20934	12.3544	1.82134	0.7802	-1.57309	18.4778	5.77654	42.1752	3.8742	0.68576	-4.43601
0.37078	-6.10831	1.67779	-1.52245	2.70435	1.00317	4.89264	1.02869	3.72289	0.22267	12.3424	1.83463	0.72649	-1.55971	18.5457	5.7898	42.6823	3.88757	0.70102	-4.42268
0.24876	-6.09492	1.4276	-1.50908	2.72919	1.0165	4.85996	1.04201	3.80872	0.23597	12.4649	1.84798	0.94394	-1.54646	18.6131	5.80318	42.9232	3.90086	0.66325	-4.40946
0.30156	-6.0816	1.52908	-1.49573	2.77439	1.02986	4.94119	1.0553	3.70423	0.24938	12.5669	1.86124	0.87797	-1.53299	18.7194	5.81651	43.1983	3.91426	0.55478	-4.39624
0.16161	-6.06816	1.6277	-1.48242	2.84259	1.04311	5.0615	1.06861	3.68983	0.26273	12.5552	1.87448	0.80235	-1.51957	18.7724	5.82985	43.2114	3.92759	0.67441	-4.38285
0.11388	-6.05481	1.62386	-1.46906	2.82403	1.05634	5.03971	1.08193	3.87741	0.27601	12.6694	1.88787	1.05722	-1.50626	19.0324	5.84321	43.7151	3.94093	0.66495	-4.36944
0.12315	-6.04151	1.62437	-1.45568	2.74359	1.0697	4.81744	1.0952	3.85664	0.28934	12.788	1.90125	0.82681	-1.4929	18.8097	5.85653	43.96	3.95433	0.60846	-4.35614
0.36137	-6.02817	1.64521	-1.44233	2.71645	1.08304	5.0066	1.10843	3.83157	0.30273	12.7916	1.91457	0.83757	-1.47957	19.0212	5.8698	44.0682	3.96776	0.61663	-4.34272
0.32344	-6.01479	1.66254	-1.42898	2.88578	1.09632	5.16845	1.12179	3.83157	0.31607	13.0079	1.92799	0.99117	-1.46631	18.8721	5.88306	44.2785	3.98107	0.69433	-4.32936
0.33781	-6.00148	1.54014	-1.41564	2.758	1.10973	5.14737	1.13521	3.96764	0.32935	12.9416	1.94136	0.99209	-1.45298	19.1681	5.89639	44.6173	3.99446	0.62885	-4.31603
0.34672	-5.98811	1.65203	-1.40237	2.64904	1.12304	5.12293	1.14848	4.09109	0.34266	13.0228	1.95465	1.04891	-1.43962	19.076	5.90973	44.788	4.00779	0.64043	-4.30261
0.24837	-5.97477	1.63224	-1.38906	2.8318	1.13633	5.28436	1.16188	3.91667	0.35591	13.0905	1.96805	0.90653	-1.42632	19.3332	5.92299	44.9701	4.02102	0.73382	-4.28918
0.40523	-5.96154	1.86901	-1.37573	2.88378	1.14977	5.25	1.17523	4.01379	0.3692	13.1987	1.98147	1.10273	-1.41302	19.1007	5.93634	44.9594	4.03435	0.89128	-4.2759
0.29418	-5.94824	1.78935	-1.36238	2.9723	1.16319	5.26339	1.18851	4.00949	0.38256	13.2971	1.99477	0.94091	-1.39971	19.3658	5.94962	45.3364	4.0477	0.70075	-4.26252
0.25619	-5.93492	1.69033	-1.34909	2.83962	1.1765	5.33255	1.20196	3.94336	0.39593	13.2053	2.00813	0.95894	-1.38648	19.2812	5.96291	45.4259	4.06101	0.89896	-4.2492
0.34566	-5.92158	1.4139	-1.3358	2.97418	1.18991	5.28496	1.21538	3.81583	0.40926	13.3969	2.02149	0.94806	-1.37323	19.4387	5.97635	45.8221	4.07431	0.71177	-4.23594
0.27958	-5.90828	1.81492	-1.32252	2.89525	1.20327	5.3332	1.22868	4.21334	0.42261	13.4656	2.03474	1.05551	-1.35983	19.4017	5.98972	45.9822	4.08762	0.89991	-4.22265
0.47075	-5.89492	1.69543	-1.30925	3.09478	1.21652	5.42507	1.24204	4.21557	0.43592	13.4007	2.04801	1.00451	-1.34647	19.4649	6.00305	46.2035	4.10087	0.61388	-4.20928
0.44641	-5.88163	1.80063	-1.2959	3.03178	1.22984	5.32845	1.25537	4.07144	0.44921	13.7608	2.06138	1.14438	-1.33316	19.4716	6.0164	46.4673	4.11411	0.8717	-4.19598
0.63402	-5.86834	1.75625	-1.2825	3.07737	1.24324	5.48702	1.26858	4.06025	0.46262	13.5928	2.07467	1.05323	-1.31974	19.7393	6.02973	46.6936	4.12747	0.71288	-4.18268
0.25564	-5.85497	1.67559	-1.26918	3.0787	1.25652	5.40762	1.2819	3.90059	0.47605	13.7215	2.08797	1.02479	-1.30639	19.6847	6.04304	46.6728	4.14085	0.70003	-4.16933
0.32561	-5.84153	1.75018	-1.25576	3.14255	1.26986	5.61473	1.29527	4.01557	0.48936	13.8413	2.10134	1.22218	-1.29309	19.6577	6.05639	46.9845	4.15412	0.80082	-4.15607
0.23038	-5.82819	1.77451	-1.24241	3.04551	1.28321	5.46672	1.30858	4.12653	0.50276	13.8436	2.11458	1.10574	-1.27965	19.8019	6.06974	47.1897	4.16754	0.62957	-4.14284
0.20978	-5.81481	1.77516	-1.22907	2.94575	1.29641	5.64614	1.32187	4.1164	0.51613	14.0724	2.1278	1.15342	-1.26623	19.9265	6.08304	47.3353	4.18087	0.65678	-4.1295
0.40049	-5.8015	1.75273	-1.21575	3.28477	1.30961	5.57557	1.33518	4.14975	0.52943	14.0182	2.14121	0.97424	-1.25294	19.8871	6.09643	47.6211	4.19419	0.69049	-4.11614
0.40182	-5.7882	2.01074	-1.20235	3.05792	1.32301	5.72433	1.3484	4.2952	0.54274	14.228	2.15458	1.25325	-1.23957	19.8763	6.10974	47.7243	4.2076	0.78543	-4.1028
0.25229	-5.77484	1.86491	-1.18901	2.95711	1.33634	5.64989	1.36168	4.18243	0.55611	14.2494	2.16787	1.17654	-1.22623	19.9465	6.12299	48.0909	4.22101	0.86699	-4.08942
0.31185	-5.76147	1.95508	-1.17565	2.98003	1.34963	5.75189	1.37506	4.11349	0.56943	14.2182	2.1813	1.24116	-1.21295	19.947	6.13627	48.3168	4.23434	0.74994	-4.07609
0.27773	-5.74815	1.824	-1.16228	3.30861	1.36304	5.66705	1.38844	4.20417	0.58275	14.5363	2.19465	1.16791	-1.1996	20.1591	6.14957	48.4358	4.24774	0.98072	-4.06275
0.36416	-5.7348	1.94944	-1.149	3.38092	1.37635	5.8051	1.40172	4.38388	0.59607	14.4163	2.20797	1.34291	-1.18627	20.2294	6.16292	48.549	4.26109	0.83048	-4.0493
0.21276	-5.72146	1.89176	-1.13569	3.18369	1.38965	5.63497	1.41513	4.39077	0.6093	14.6747	2.2214	1.20693	-1.17295	20.0149	6.17618	48.7539	4.27431	0.71666	-4.0359
0.34946	-5.70818	1.85993	-1.12236	3.11719	1.4031	5.74282	1.42845	4.13232	0.62257	14.4976	2.23481	1.33482	-1.15965	20.0944	6.18949	48.9853	4.28763	0.70448	-4.02259
0.3635	-5.69487	1.98197	-1.10905	3.40107	1.41651	5.89077	1.44178	4.42666	0.63592	14.4597	2.2481	1.28073	-1.14632	20.2686	6.20276	49.2484	4.30094	0.95693	-4.00915
0.37719	-5.68156	2.00174	-1.09576	3.23957	1.42982	5.95504	1.45519	4.47468	0.64926	14.5519	2.26148	1.18046	-1.13307	20.3421	6.21605	49.5199	4.31422	0.65437	-3.99584
0.37078	-5.66825	2.0027	-1.08246	3.37275	1.44323	5.95051	1.46856	4.42248	0.66256	14.6703	2.27479	1.36116	-1.11983	20.4042	6.22941	49.7107	4.32755	0.86139	-3.9826
0.44461	-5.65493	1.98152	-1.06922	3.33552	1.45654	6.00403	1.48185	4.38603	0.67593	14.6818	2.28803	1.49588	-1.10648	20.5371	6.2428	49.6458	4.3409	0.83714	-3.96931
0.49279	-5.64161	1.90913	-1.05591	3.32814	1.46981	5.96827	1.4952	4.42373	0.68922	14.8618	2.30135	1.35625	-1.09309	20.55	6.25615	49.7877	4.35413	0.884	-3.95593
0.30267	-5.62831	1.9639	-1.04254	3.26435	1.48317	6.01427	1.50855	4.34613	0.70252	14.8686	2.31472	1.5007	-1.0798	20.5841	6.26959	49.9851	4.36737	0.95989	-3.94261
0.42101	-5.61499	2.13963	-1.02918	3.32119	1.4965	5.97386	1.52181	4.35095	0.71596	14.8429	2.32802	1.42466	-1.06636	20.6294	6.2829	50.243	4.38072	1.01517	-3.92931
0.37393	-5.60161	2.03662	-1.01584	3.34901	1.50977	6.16507	1.53512	4.39607	0.72936	15.1178	2.34133	1.40884	-1.05307	20.748	6.2962	50.4217	4.39408	0.79458	-3.91598
0.49784	-5.58824	2.0658	-1.00248	3.30153	1.52313	6.21324	1.54851	4.64524	0.7427	14.975	2.35466	1.47164	-1.03977	20.5327	6.30957	50.7516	4.40739	0.9533	-3.90275
0.39526	-5.57491	2.01317	-0.989102	3.39954	1.53647	6.23729	1.56182	4.44553	0.7561	15.0888	2.36791	1.55437	-1.02633	20.7968	6.32295	50.8439	4.42081	0.77816	-3.88951
0.34377	-5.56149	2.13597	-0.975762	3.32981	1.54971	6.24272	1.57512	4.37506	0.76942	15.2436	2.38116	1.48786	-1.0129	20.6874	6.33627	50.9404	4.4341	0.91929	-3.87615
0.42842	-5.54814	2.08979	-0.962402	3.40597	1.56299	6.25859	1.58846	4.42519	0.78268	15.2497	2.39455	1.64673	-0.999616	21.0834	6.34967	51.1787	4.44742	0.87158	-3.86276
0.34025	-5.53485	2.11552	-0.949022	3.56239	1.57636	6.45869	1.60169	4.49064	0.79601	15.3507	2.40791	1.37474	-0.986246	20.8671	6.36301	51.3147	4.46085	0.98466	-3.84949
0.40048	-5.52154	2.13866	-0.935662	3.57883	1.58971	6.34679	1.61489	4.53322	0.80934	15.5802	2.4212	1.36424	-0.972906	20.9006	6.37629	51.6217	4.47425	0.9238	-3.83607
0.31572	-5.50817	2.17396	-0.922332	3.5069	1.60299	6.41538	1.62828	4.58707	0.82269	15.6192	2.43461	1.50521	-0.959666	21.0866	6.38956	51.7372	4.48754	0.8357	-3.82272
0.39247	-5.49481	2.27852	-0.909012	3.60524	1.61635	6.44382	1.64168	4.54147	0.83604	15.5108	2.44791	1.54843	-0.946296	21.1612	6.4029	51.8004	4.50095	0.8579	-3.80941
0.5677	-5.48145	2.22399	-0.895732	3.62085	1.62962	6.50419	1.65496	4.62262	0.84934	15.3215	2.46124	1.50069	-0.932926	21.0553	6.41623	51.9813	4.51428	0.73066	-3.79595
0.51054	-5.4681	2.30256	-0.882402	3.6231	1.64292	6.37293	1.66837	4.57355	0.86264	15.3884	2.47468	1.67346	-0.919596	21.1087	6.42952	52.0587	4.52753	0.86561	-3.78254
0.57483	-5.45485	2.05735	-0.869082	3.53223	1.65635	6.64127	1.68171	4.68396	0.87595	15.585	2.48805	1.5256	-0.906276	21.0927	6.44285	52.3598	4.54086	1.01972	-3.76924
0.40139	-5.44156	2.16927	-0.855792	3.54191	1.66972	6.49659	1.69496	4.55664	0.88927	15.6163	2.50134	1.61297	-0.892936	21.1907	6.45611	52.5711	4.55421	0.85506	-3.75587
0.42363	-5.42823	2.24615	-0.842492	3.46691	1.68301	6.41463	1.70842	4.54348	0.90263	15.7834	2.51475	1.58079	-0.879706	21.3093	6.46942	52.8527	4.56751	0.85667	-3.74254
0.42055	-5.4149	2.2346	-0.829172	3.63582	1.69648	6.64762	1.72185	4.71431	0.91595	15.9392	2.52809	1.52666	-0.866456	21.3188	6.48279	52.9073	4.58084	0.96029	-3.72928
0.39582	-5.40159	2.24505	-0.815892	3.56872	1.70984	6.54428	1.73511	4.89648	0.92928	15.9275	2.54135	1.76084	-0.853096	21.4257	6.49619	53.0685	4.59416	1.01692	-3.71594
0.41754	-5.3883	2.26196	-0.802632	3.66709	1.72311	6.60907	1.74847	4.59711	0.94254	15.9261	2.55468	1.78872	-0.839746	21.5389	6.50952	53.3277	4.60742	0.8704	-3.7026
0.33714	-5.37503	2.09387	-0.789282	3.60032	1.73647	6.72437	1.76181	4.65953	0.95582	15.9212	2.56805	1.74574	-0.826456	21.5035	6.5229	53.2437	4.62067	1.1655	-3.68929
0.51357	-5.36174	2.15616	-0.775862	3.61136	1.74983	6.74526	1.77507	4.63351	0.96921	16.1739	2.58136	1.98563	-0.813076	21.5816	6.53623	53.5058	4.634	1.11148	-3.67598
0.35302	-5.34835	2.25922	-0.762512	3.64966	1.76316	6.69882	1.78836	4.81268	0.98256	16.2696	2.59472	1.84071	-0.799736	21.5714	6.54957	53.6006	4.64737	0.86235	-3.66264
0.5348	-5.33496	2.25858	-0.749092	3.69721	1.77656	6.87941	1.80176	4.62228	0.99591	16.536	2.60804	1.75309	-0.786456	21.6606	6.56292	53.6689	4.66065	0.97013	-3.64941
0.25895	-5.32159	2.15721	-0.735742	3.70229	1.7899	6.92144	1.81505	4.79642	1.00933	16.5197	2.62126	1.7853	-0.772996	21.7769	6.57628	53.8102	4.67406	0.86149	-3.63621
0.35123	-5.30819	2.2893	-0.722462	3.6429	1.80313	6.94068	1.82834	4.85583	1.02261	16.6881	2.6345	1.69442	-0.759616	21.6654	6.58963	54.0609	4.68737	0.86259	-3.62282
0.41259	-5.29487	2.35043	-0.709072	3.80554	1.81638	6.95352	1.84166	4.76923	1.03588	16.4818	2.64788	1.82216	-0.746296	21.881	6.603	54.4534	4.7007	1.08993	-3.60944
0.38711	-5.28155	2.32356	-0.695692	4.0071	1.82969	6.90065	1.85489	4.95095	1.04921	16.7131	2.66124	1.93743	-0.732886	21.9714	6.61629	54.5199	4.71413	0.99428	-3.5962
0.31892	-5.26821	2.43875	-0.682352	3.8449	1.84297	6.97525	1.86813	4.84682	1.06256	16.669	2.67451	1.93998	-0.719566	21.9407	6.62956	54.5007	4.72752	1.00445	-3.58275
0.4442	-5.25482	2.38996	-0.668992	3.8956	1.85622	7.03115	1.88152	5.03252	1.07591	16.8877	2.68793	2.06838	-0.706296	21.8306	6.64287	54.781	4.74081	1.128	-3.56942
0.60607	-5.24149	2.34237	-0.655642	3.87076	1.86961	7.00269	1.89491	4.97127	1.08923	17.1239	2.70121	1.93218	-0.692956	21.8962	6.6562	55.0406	4.75423	0.72234	-3.55609
0.59351	-5.22812	2.42001	-0.642392	3.95035	1.8829	7.00291	1.90815	4.85223	1.1025	17.1008	2.71451	1.8746	-0.679596	22.2037	6.66951	55.1556	4.76756	1.01848	-3.54264
0.3318	-5.21479	2.43023	-0.629112	3.91157	1.89616	7.21079	1.92159	4.74957	1.11579	17.0178	2.72796	1.89575	-0.666296	21.8373	6.6828	55.2354	4.78079	1.01493	-3.52924
0.48829	-5.20154	2.47622	-0.615752	3.80013	1.90963	7.17668	1.93492	4.81095	1.12909	17.3529	2.74136	1.99731	-0.652966	21.4728	6.69612	55.6684	4.7941	0.9563	-3.51592
0.46767	-5.18824	2.38249	-0.602442	4.07943	1.92304	7.29883	1.9482	5.18245	1.14241	17.26	2.75465	2.08609	-0.639626	21.5116	6.70942	55.6574	4.80749	0.84532	-3.50255
0.54473	-5.1749	2.42927	-0.589162	4.088	1.93634	7.25463	1.96164	5.05954	1.15576	17.5187	2.76805	2.14434	-0.626416	21.5074	6.72269	55.782	4.82078	0.98657	-3.48923
0.72084	-5.16161	2.49174	-0.575832	3.9527	1.94978	7.38294	1.97505	5.0591	1.16905	17.4577	2.78139	2.13768	-0.613146	23.1273	6.72269	55.7309	4.83411	1.07318	-3.47601
0.54838	-5.14836	2.49755	-0.562562	4.0228	1.96311	7.27494	1.98835	5.00205	1.18242	17.4132	2.79468	2.04108	-0.599816	23.2077	6.73614	56.0267	4.84745	1.00337	-3.4627
0.7212	-5.13502	2.60146	-0.549292	4.02044	1.9764	7.37456	2.00175	5.17689	1.19567	17.5736	2.80803	2.10606	-0.586476	23.2242	6.74944	56.0407	4.86069	1.2266	-3.4493
0.56436	-5.12173	2.33229	-0.535922	4.05377	1.98982	7.40381	2.01512	5.08104	1.20898	17.7681	2.82138	2.19905	-0.573166	23.3389	6.76283	56.2408	4.87392	1.14468	-3.436
0.44962	-5.10843	2.52802	-0.522562	4.07798	2.00317	7.41831	2.02837	5.13032	1.22238	17.8435	2.83464	1.94493	-0.559766	23.3956	6.7762	56.1666	4.8873	1.18894	-3.42267
0.4273	-5.09504	2.59859	-0.509262	4.01053	2.01641	7.49835	2.0417	5.23174	1.23576	17.6909	2.84799	2.34521	-0.546496	23.4017	6.78951	56.3971	4.90064	0.9814	-3.40932
0.44793	-5.08165	2.66742	-0.495852	4.19331	2.0298	7.50283	2.05507	5.13544	1.24908	18.0302	2.86132	2.1763	-0.533186	23.5174	6.80284	56.4961	4.91391	1.12089	-3.39608
0.47709	-5.0683	2.50748	-0.482482	3.98368	2.04313	7.41536	2.06836	5.27731	1.26252	17.9007	2.87456	1.8283	-0.519746	23.6507	6.81619	56.3338	4.9273	1.12684	-3.38287
0.67804	-5.05488	2.49642	-0.469162	4.09775	2.05636	7.71076	2.08167	5.18963	1.27586	18.1014	2.88783	2.25482	-0.506296	23.7699	6.82944	56.6154	4.94064	1.11525	-3.36947
0.43041	-5.04152	2.77322	-0.455782	4.25388	2.06965	7.63501	2.09502	5.24934	1.28918	18.195	2.90119	2.27975	-0.493006	23.6679	6.84274	56.7248	4.95391	1.04538	-3.35611
0.39392	-5.02822	2.70798	-0.442382	4.08666	2.08299	7.8099	2.10824	5.30436	1.30253	18.3532	2.91454	2.36205	-0.479626	23.7858	6.85608	56.4962	4.96736	1.2974	-3.34285
0.6779	-5.01488	2.73505	-0.429042	4.15032	2.09631	7.59567	2.12146	5.19439	1.3159	18.2976	2.92779	2.35582	-0.466266	23.7818	6.86938	56.647	4.98079	1.1547	-3.32945
0.39011	-5.00151	2.75002	-0.415732	4.39102	2.10959	7.89711	2.13479	5.13487	1.32923	18.449	2.94117	1.94389	-0.453006	23.8099	6.88262	56.4423	4.99409	1.24424	-3.31613
0.62891	-4.98817	2.67052	-0.402352	4.20039	2.12296	7.8096	2.14816	5.15717	1.3426	18.3267	2.95448	2.16834	-0.439686	23.9419	6.89594	56.7657	5.00748	1.18845	-3.30286
0.52247	-4.97485	2.8008	-0.389082	4.05356	2.13624	7.81503	2.16148	5.26638	1.35593	18.517	2.96775	1.9967	-0.426286	23.8329	6.90929	56.8622	5.02081	1.04317	-3.28935
0.49091	-4.96158	2.69494	-0.375782	4.33075	2.14949	8.00933	2.17486	5.34186	1.36918	18.653	2.9812	2.52054	-0.413036	23.8009	6.92255	56.7253	5.03405	1.12588	-3.27595
0.67572	-4.94828	2.63146	-0.362492	4.418	2.16292	7.84171	2.18816	5.32222	1.38247	18.8442	2.9946	2.4869	-0.399706	23.9884	6.93591	56.9486	5.04742	1.12741	-3.26266
0.56666	-4.93499	2.79579	-0.349172	4.34668	2.17632	7.99156	2.20148	5.3013	1.39577	18.7959	3.00794	2.32856	-0.386356	24.086	6.94924	56.82	5.06075	1.174	-3.24928
0.42616	-4.92162	2.86879	-0.335882	4.29825	2.18964	8.20655	2.21493	5.39405	1.40911	18.7127	3.02134	2.1705	-0.373106	24.2484	6.96249	56.7923	5.07404	1.25954	-3.23595
0.63282	-4.9083	2.93873	-0.322562	4.26368	2.20308	8.06423	2.22834	5.32218	1.42238	18.844	3.03469	2.53578	-0.359846	24.1	6.9759	56.9387	5.08739	1.25068	-3.22266
0.59328	-4.89505	3.07676	-0.309292	4.55042	2.21643	7.84672	2.24168	5.36323	1.43571	19.0282	3.04794	2.37077	-0.346466	24.1755	6.98934	56.8642	5.10074	1.22382	-3.20933
0.51915	-4.88172	2.81905	-0.296032	4.48021	2.2297	8.0137	2.25508	5.51944	1.449	18.9154	3.06129	2.43163	-0.333156	24.3096	7.00264	56.9724	5.11398	1.13696	-3.19598
0.43659	-4.86843	2.90303	-0.282672	4.52481	2.24309	8.15031	2.26842	5.4772	1.46227	19.0918	3.07467	2.51341	-0.319886	24.4477	7.01604	57.2052	5.12722	1.22562	-3.18269
0.76918	-4.85516	2.88122	-0.269262	4.44558	2.25645	8.36127	2.28165	5.50115	1.47567	19.2344	3.08799	2.71167	-0.306476	24.167	7.02943	57.0882	5.14058	1.15851	-3.16934
0.63154	-4.84173	2.9167	-0.255942	4.48662	2.26974	8.2603	2.29495	5.47845	1.48908	19.2846	3.10132	2.82888	-0.293186	24.3436	7.04273	57.0788	5.15392	1.27426	-3.156
0.56726	-4.82834	2.90117	-0.242542	4.45762	2.28311	8.38478	2.3083	5.31395	1.50238	19.378	3.11463	2.44585	-0.279926	24.1549	7.05609	56.8332	5.16719	1.27538	-3.14274
0.65677	-4.81502	2.77902	-0.229192	4.43432	2.29646	8.29679	2.32157	5.47975	1.51579	19.5304	3.12788	2.75443	-0.266486	24.1591	7.06947	56.8769	5.18059	1.19897	-3.12951
0.55602	-4.80161	3.00959	-0.215842	4.39905	2.30976	8.43523	2.33488	5.51067	1.52912	19.5489	3.14113	2.8118	-0.253096	24.0449	7.08279	56.8518	5.1939	1.29362	-3.11616
0.67522	-4.78826	2.8705	-0.202492	4.72613	2.32304	8.46239	2.34819	5.64573	1.54245	19.5619	3.15446	2.59942	-0.239776	24.1963	7.09612	56.8907	5.20719	1.2749	-3.10282
0.48403	-4.77496	3.00441	-0.189092	4.64911	2.33639	8.46572	2.36144	5.466	1.55584	19.6395	3.16781	2.62206	-0.226336	24.2608	7.10945	56.8849	5.22063	1.2398	-3.08956
0.63315	-4.76157	2.90374	-0.175742	4.69022	2.34971	8.47008	2.37467	5.54564	1.56918	19.6071	3.18111	2.84188	-0.212986	24.2668	7.12274	56.786	5.23402	1.28877	-3.07616
0.77582	-4.74816	3.01072	-0.162382	4.58303	2.363	8.47619	2.388	5.63942	1.5825	19.8125	3.19448	2.73611	-0.199716	24.2807	7.136	56.748	5.24732	1.30983	-3.06286
0.53337	-4.73485	2.98332	-0.149052	4.69656	2.37634	8.57393	2.40137	5.67028	1.59585	19.6774	3.20777	2.77401	-0.186356	24.544	7.14933	56.612	5.26074	1.43591	-3.04958
0.57269	-4.72152	3.05054	-0.135802	4.71938	2.38958	8.64073	2.41466	5.52796	1.60916	19.7867	3.22105	2.89077	-0.173006	24.5236	7.16269	56.5831	5.2741	1.31478	-3.03615
0.53581	-4.70822	3.15421	-0.122512	4.76346	2.40283	8.77597	2.4281	5.70741	1.62243	20.073	3.2345	2.82553	-0.159746	24.5942	7.1759	56.9784	5.28735	1.40886	-3.02273
0.75664	-4.69492	3.06304	-0.109152	4.76766	2.4163	8.678	2.44145	5.58284	1.63575	20.058	3.24791	2.79424	-0.146416	24.781	7.18925	57.0054	5.30069	1.29418	-3.0094
0.51808	-4.68161	3.13804	-0.0958323	4.82348	2.42972	8.69619	2.45476	5.67647	1.64906	20.085	3.26119	2.90656	-0.133056	24.8125	7.20256	57.2911	5.31404	1.1868	-2.99603
0.61999	-4.66834	3.10971	-0.0825823	4.65887	2.44301	8.68851	2.4682	5.64154	1.66237	20.2656	3.27459	2.83971	-0.119826	24.8227	7.21584	57.3555	5.32733	1.27797	-2.98268
0.71001	-4.65505	3.11074	-0.0692523	4.6887	2.45646	8.74893	2.48159	5.86777	1.67568	20.2733	3.28794	3.0532	-0.106566	24.9211	7.22924	57.4027	5.3407	1.34336	-2.96943
0.82851	-4.64175	3.09856	-0.0559823	4.83759	2.46979	8.89134	2.49488	5.69919	1.68899	20.3616	3.30122	2.76877	-0.0932459	24.9951	7.24267	57.7601	5.35402	1.19531	-2.95607
0.61227	-4.62845	3.11234	-0.0427223	4.85814	2.48308	8.80924	2.50829	5.93432	1.70227	20.4307	3.31457	2.90951	-0.0799059	25.1899	7.25598	57.8027	5.36727	1.37624	-2.94271
0.6496	-4.61514	3.06554	-0.0293723	4.84768	2.49647	8.89199	2.52165	5.76074	1.71559	20.5805	3.32793	3.03573	-0.0666059	25.3817	7.26937	58.0306	5.3805	1.3042	-2.92943
0.53696	-4.6019	3.33382	-0.0159823	4.89083	2.5098	8.89399	2.53489	5.79999	1.72899	20.6678	3.34122	3.10141	-0.0532159	25.3144	7.28272	58.1255	5.39384	1.36574	-2.91605
0.56443	-4.5885	3.28653	-0.00266231	5.09605	2.5231	9.16985	2.54818	5.89855	1.74236	20.6788	3.35452	3.03512	-0.0399059	25.2776	7.29599	58.2485	5.4072	1.34388	-2.90272
0.71492	-4.57511	3.20399	0.0106977	5.081	2.53645	9.08718	2.56153	5.81288	1.75568	20.61	3.36788	3.02918	-0.0266259	25.4099	7.30937	58.4688	5.42048	1.4087	-2.88949
0.68283	-4.56175	3.10926	0.0240777	5.00649	2.54979	9.18242	2.57487	5.69377	1.76912	20.7114	3.38113	3.38557	-0.0131559	25.4668	7.32277	58.6474	5.43386	1.29954	-2.87623
0.64798	-4.54832	3.08829	0.0374177	4.92768	2.56304	9.25976	2.58816	5.79376	1.78244	20.9503	3.39437	3.04065	0.000274059	25.7398	7.33604	58.8515	5.44714	1.29221	-2.86286
0.67002	-4.53497	3.41539	0.0507577	4.94622	2.57631	9.24322	2.60148	5.80814	1.79573	20.8899	3.40774	2.97281	0.0135941	25.6004	7.34937	59.091	5.46043	1.46059	-2.84951
0.62864	-4.52165	3.23995	0.0641477	5.02192	2.58968	9.19503	2.61471	5.9076	1.80911	20.9213	3.42108	3.26305	0.0269941	25.8306	7.36273	59.3091	5.47391	1.49639	-2.83626
0.73455	-4.50829	3.2566	0.0774877	5.01506	2.60295	9.19676	2.62795	5.7262	1.82253	21.1994	3.43433	3.12652	0.0403441	25.9727	7.37598	59.4408	5.48734	1.46519	-2.8229
0.5934	-4.49493	3.39835	0.0908477	5.09676	2.6162	9.40653	2.64132	6.06672	1.83588	21.114	3.44772	3.53032	0.0535941	25.9282	7.38925	59.6948	5.50063	1.37186	-2.80958
0.75152	-4.48157	3.49261	0.104178	5.00895	2.62955	9.46809	2.65465	5.97237	1.84924	21.3082	3.46102	3.24182	0.0669441	26.0595	7.40262	59.7862	5.51403	1.3844	-2.79629
0.70089	-4.46822	3.25532	0.117448	5.05759	2.64281	9.39151	2.66795	6.04543	1.86254	21.5146	3.47431	3.32959	0.0802941	26.0232	7.41595	59.8411	5.52739	1.3698	-2.78285
0.71311	-4.45493	3.30949	0.130778	5.17144	2.65607	9.44585	2.68137	5.88976	1.8758	21.4399	3.48776	3.47961	0.0935841	26.095	7.42921	60.1394	5.54064	1.36116	-2.76947
0.74994	-4.44169	3.33462	0.144078	5.17482	2.6695	9.55362	2.69469	6.14084	1.88906	21.4832	3.50118	3.4988	0.106894	26.1935	7.44254	60.2647	5.55399	1.46247	-2.75616
0.55844	-4.4284	3.63044	0.157438	5.10528	2.68295	9.51318	2.70803	6.10693	1.90236	21.6493	3.51452	3.3395	0.120244	25.7374	7.45589	60.3184	5.56735	1.18081	-2.74272
0.79367	-4.41504	3.48343	0.170748	5.29585	2.69632	9.73798	2.72148	5.96066	1.91568	21.6928	3.52794	3.44708	0.133484	25.8759	7.46913	60.7847	5.58059	1.4436	-2.7294
0.72177	-4.40171	3.60296	0.184078	5.35192	2.7098	9.60132	2.73489	6.07156	1.92896	21.6002	3.54127	3.67535	0.146754	25.964	7.48249	60.748	5.59394	1.52854	-2.71612
0.76114	-4.38846	3.58659	0.197348	5.12691	2.72312	9.65487	2.74818	6.17959	1.94227	21.7508	3.55451	3.36071	0.160074	25.9233	7.49592	60.77	5.60731	1.48566	-2.70279
0.67142	-4.37519	3.54255	0.210598	5.33216	2.73641	9.70904	2.76158	6.21174	1.95554	22.0147	3.56786	3.49333	0.173394	26.0855	7.50926	61.2105	5.62049	1.40425	-2.68941
0.70909	-4.36189	3.67418	0.223928	5.3131	2.74977	9.83097	2.77493	6.18782	1.96883	21.6928	3.5812	3.63687	0.186684	26.1162	7.5227	61.227	5.63374	1.4425	-2.67613
0.70995	-4.34862	3.78631	0.237288	5.38096	2.76308	9.85201	2.78813	6.2241	1.98221	22.3351	3.5813	3.82027	0.200084	26.2293	7.53606	61.4797	5.6471	1.3761	-2.66276
0.77607	-4.33523	3.57813	0.250608	5.39554	2.77637	9.93548	2.8015	6.25209	1.99559	22.3762	3.59464	3.73335	0.213394	26.348	7.54936	61.5448	5.66043	1.48037	-2.64942
0.77117	-4.32182	3.68884	0.263978	5.3903	2.78979	9.88783	2.81484	6.05639	2.00897	22.6108	3.60791	3.62326	0.226654	26.1875	7.56274	61.623	5.67371	1.45882	-2.63621
0.78063	-4.30847	3.68902	0.277298	5.26457	2.80314	10.0947	2.82809	6.32818	2.02238	22.5707	3.62123	3.842	0.240164	26.5669	7.57611	61.6365	5.6871	1.53525	-2.62298
0.81898	-4.29509	3.826	0.290598	5.55132	2.8163	10.062	2.84139	6.19151	2.03571	22.6038	3.63458	3.61646	0.253564	26.5575	7.58942	61.7226	5.70037	1.4727	-2.60961
0.90104	-4.28173	3.7522	0.304028	5.30632	2.82955	10.0929	2.85473	6.22835	2.04904	22.7686	3.64787	3.91432	0.266864	26.5803	7.60276	61.9873	5.71368	1.57476	-2.59629
0.74922	-4.26837	3.6797	0.317458	5.34734	2.84291	10.0911	2.86797	6.23226	2.0624	22.7897	3.66122	3.82462	0.280284	26.7463	7.61607	62.3527	5.72712	1.45595	-2.58298
0.68636	-4.25502	3.62655	0.330788	5.46595	2.85625	10.1588	2.88121	6.23722	2.07578	22.727	3.67456	4.04205	0.293614	26.6917	7.62931	62.2904	5.74053	1.41689	-2.56961
0.76095	-4.24165	3.70304	0.344148	5.4129	2.86956	10.2456	2.89456	6.20824	2.08912	22.8234	3.68781	4.04929	0.306874	26.6629	7.64257	62.535	5.75387	1.67985	-2.55632
0.76727	-4.22833	3.77441	0.357468	5.49707	2.88288	10.3395	2.90793	6.25466	2.10249	22.8276	3.70112	4.04589	0.320184	26.7949	7.65592	62.6472	5.7673	1.65023	-2.54302
0.71289	-4.21499	3.87343	0.370768	5.60189	2.89615	10.4064	2.92121	6.33457	2.1158	22.8105	3.71449	4.12361	0.333544	26.9046	7.66926	62.9815	5.78062	1.41814	-2.52959
0.69814	-4.20164	3.96995	0.384098	5.55708	2.90943	10.3441	2.93466	6.32543	2.12907	22.9058	3.7278	4.10339	0.346844	27.0623	7.68249	63.0074	5.79389	1.49554	-2.51617
0.73713	-4.18838	3.75602	0.397458	5.55819	2.92283	10.4646	2.94801	6.32072	2.1424	22.6791	3.74107	4.1336	0.360164	27.1252	7.69582	63.165	5.80723	1.574	-2.50285
0.62681	-4.17511	3.92693	0.410778	5.52095	2.93623	10.4855	2.96127	6.4617	2.15572	22.8615	3.75446	4.08941	0.373494	27.0765	7.70909	63.3348	5.8206	1.58808	-2.48944
0.84714	-4.16176	3.88913	0.424048	5.72655	2.94956	10.3592	2.97473	6.29972	2.16902	22.9665	3.76776	4.10562	0.386724	27.0907	7.72233	63.484	5.8339	1.50983	-2.4761
0.8107	-4.14848	3.82779	0.437378	5.65784	2.96296	10.503	2.98816	6.48858	2.18229	22.9697	3.78106	4.11383	0.399984	27.2591	7.73572	63.5489	5.84723	1.3959	-2.46283
0.76802	-4.13516	3.84484	0.450628	5.64186	2.97622	10.6905	3.00146	6.52662	2.19558	22.9331	3.7945	4.10405	0.413314	27.2943	7.74913	63.7721	5.86058	1.62302	-2.44947
0.83062	-4.12182	3.92315	0.463878	5.64657	2.98953	10.6732	3.01487	6.33134	2.20887	23.1147	3.80787	4.29032	0.426664	27.3945	7.76248	63.7822	5.87379	1.59101	-2.43611
0.61384	-4.10852	3.90006	0.477188	5.58139	3.0029	10.5432	3.02822	6.51659	2.22219	23.0768	3.82119	4.18823	0.439954	27.5356	7.77588	63.9199	5.88705	1.64893	-2.42284
0.71009	-4.09527	4.15819	0.490548	5.70718	3.0162	10.7226	3.04143	6.56472	2.23557	22.9662	3.83458	4.41766	0.453344	27.5954	7.78927	64.0823	5.9004	1.62576	-2.40948
0.86897	-4.08188	3.94197	0.503828	5.73793	3.02949	10.7585	3.05475	6.67052	2.24897	23.352	3.8479	4.47997	0.466624	27.8596	7.8026	64.3285	5.91373	1.59495	-2.3961
0.86422	-4.06851	4.01084	0.517258	5.72793	3.04285	10.7898	3.06813	6.65368	2.26233	23.1479	3.86122	4.21658	0.479934	27.528	7.81595	64.5547	5.92699	1.74952	-2.38291
0.968	-4.0552	4.04095	0.530588	5.7988	3.0562	10.8868	3.08141	6.71984	2.27576	23.3601	3.87454	4.49699	0.493394	27.7855	7.82934	64.4106	5.94034	1.6052	-2.36968
0.87232	-4.04175	4.13277	0.543918	5.78616	3.06947	11.0122	3.09475	6.73108	2.28914	23.3354	3.88787	4.38321	0.506814	27.9377	7.84262	64.6917	5.95366	1.64344	-2.35632
0.87501	-4.02841	4.09529	0.557288	6.04774	3.08275	10.9083	3.10812	6.65707	2.30245	23.5862	3.90115	4.29717	0.520094	27.8797	7.85596	64.7114	5.96696	1.7297	-2.343
0.90399	-4.01513	4.15349	0.570698	5.809	3.09613	11.1688	3.12133	6.70168	2.31578	23.5737	3.91453	4.63264	0.533544	27.96	7.86929	64.9763	5.98041	1.68342	-2.32979
0.8989	-4.00179	4.10568	0.584028	5.73365	3.10941	10.9852	3.13456	6.65168	2.32915	23.5044	3.92786	4.59603	0.546874	28.1055	7.88254	65.0891	5.99381	1.71614	-2.31637
0.89848	-3.9884	4.12107	0.597428	6.02139	3.12268	11.1429	3.14789	6.75747	2.3425	23.8532	3.94108	4.48094	0.560124	28.1065	7.89585	65.2922	6.00713	1.6728	-2.30308
0.91459	-3.97507	4.24353	0.610768	5.96365	3.13607	11.2218	3.16123	6.64199	2.35583	23.7407	3.95435	4.54063	0.573484	28.3756	7.90922	65.5544	6.02058	1.59711	-2.28977
0.96967	-3.96168	4.38748	0.624048	5.84305	3.14932	11.1622	3.17448	6.85795	2.36912	23.8637	3.96774	4.5785	0.586834	28.1951	7.92253	65.7041	6.03391	1.76243	-2.27634
0.86624	-3.94834	4.2018	0.637378	5.92047	3.16262	11.1703	3.1879	6.75283	2.3824	23.7399	3.98107	4.74234	0.600084	28.2025	7.9358	65.7867	6.04719	1.74045	-2.26292
0.98381	-3.93509	4.39111	0.650708	6.08204	3.17604	11.3894	3.20121	6.58703	2.39567	23.9964	3.99437	4.70674	0.613434	28.3932	7.94913	65.8613	6.06051	1.79869	-2.2496
0.72412	-3.92178	4.46135	0.664058	6.07341	3.18945	11.452	3.21452	6.85396	2.409	24.1702	4.00776	4.80921	0.626764	28.4775	7.96238	66.019	6.07386	1.73047	-2.23618
1.05885	-3.90843	4.16389	0.677348	6.11097	3.20276	11.4357	3.22794	6.92308	2.42236	24.1542	4.02105	4.78882	0.640044	28.4974	7.9756	66.1301	6.08715	1.69776	-2.22282
0.86307	-3.8951	4.29723	0.690648	6.16665	3.21619	11.3542	3.24137	6.8631	2.43563	24.3212	4.03435	4.87128	0.653304	28.6471	7.98899	66.3183	6.10046	1.85006	-2.20954
0.90308	-3.88182	4.26649	0.703918	6.1343	3.22949	11.5035	3.25465	6.95925	2.44896	24.4625	4.04774	4.86912	0.666634	28.6577	8.00246	66.4644	6.11385	1.88602	-2.19618
0.86727	-3.86853	4.36975	0.717148	6.15819	3.24275	11.5711	3.26805	7.01854	2.46221	24.5781	4.06109	4.98622	0.679974	28.8202	8.01577	66.5046	6.1271	1.80557	-2.18285
0.85259	-3.85526	4.38324	0.730478	6.22337	3.25613	11.7086	3.28139	6.83001	2.47544	24.6292	4.07442	4.91835	0.693244	28.8732	8.02921	66.7624	6.14032	1.83227	-2.16957
0.94426	-3.84199	4.27267	0.743838	6.06573	3.26956	11.5412	3.29467	7.06117	2.48886	24.6058	4.08783	4.93779	0.706624	28.7817	8.04257	67.0528	6.15364	1.92794	-2.15619
0.89662	-3.82865	4.50348	0.757118	6.43282	3.28286	11.767	3.308	7.04711	2.50226	24.4478	4.10116	5.04142	0.719904	28.4401	8.0559	66.9726	6.16697	1.80929	-2.14286
1.0704	-3.81529	4.36044	0.770498	6.28309	3.29619	11.6158	3.32136	6.8799	2.51561	24.7699	4.11445	5.13565	0.733154	28.6766	8.06928	67.2964	6.18028	1.87691	-2.12966
1.02019	-3.80196	4.48901	0.783818	6.30333	3.30948	11.846	3.33463	6.9746	2.52901	24.9892	4.12776	5.09028	0.746614	28.5906	8.08266	67.1426	6.19365	1.74964	-2.1164
1.12361	-3.78855	4.37612	0.797188	6.21728	3.32271	12.0287	3.34796	7.12833	2.54234	25.1171	4.14114	5.17847	0.760054	28.8228	8.09597	67.5743	6.20692	1.69511	-2.10307
0.79014	-3.7752	4.42534	0.810548	6.31391	3.33603	11.754	3.36129	7.13425	2.55565	25.2664	4.15447	5.14102	0.773374	28.8708	8.1093	67.5638	6.22019	1.80027	-2.08974
1.10703	-3.76187	4.6014	0.823988	6.38664	3.3494	12.1057	3.37455	7.17177	2.56902	25.4862	4.16781	5.12789	0.786814	28.811	8.12265	67.6899	6.23365	1.78043	-2.07644
0.90397	-3.74853	4.40409	0.837308	6.29371	3.36272	12.0781	3.38783	7.09466	2.58241	25.6638	4.18114	5.2821	0.800144	29.156	8.13591	67.6923	6.24708	1.81943	-2.06305
1.06089	-3.73513	4.68859	0.850698	6.37192	3.37601	12.0864	3.40118	7.10596	2.59571	25.6963	4.1944	5.23017	0.813394	28.9346	8.14917	68.0242	6.26039	1.83625	-2.04978
0.95459	-3.7218	4.61086	0.864048	6.44229	3.3894	11.9863	3.41456	7.10581	2.60906	25.7175	4.20768	5.38307	0.826734	28.7891	8.16252	68.2346	6.27382	1.87791	-2.03649
0.99761	-3.70841	4.63478	0.877348	6.54944	3.40265	12.0458	3.42786	7.31921	2.62235	25.9607	4.22099	5.44178	0.840124	28.8819	8.17584	68.2221	6.28719	1.8963	-2.02307
1.02329	-3.69507	4.67024	0.890678	6.5813	3.41592	12.1846	3.44123	7.31481	2.63561	25.9962	4.23432	5.44903	0.853364	28.9764	8.18906	68.4395	6.30043	1.85334	-2.00965
0.89199	-3.68181	4.60254	0.903988	6.45389	3.42934	12.0531	3.45452	7.20385	2.64887	25.9348	4.24761	5.45874	0.866734	28.7948	8.20237	68.5085	6.31378	1.97664	-1.9963
0.99108	-3.66851	4.64508	0.917318	6.50764	3.44273	11.8877	3.4678	7.47618	2.66218	25.9727	4.26096	5.38388	0.880074	29.0141	8.21564	68.7198	6.32714	1.92322	-1.9829
0.89039	-3.65517	4.69552	0.930618	6.60554	3.45606	12.1648	3.48125	7.30049	2.67553	26.3026	4.27425	5.491	0.893294	29.1716	8.2289	68.6954	6.34041	1.90411	-1.96954
1.03445	-3.64186	4.66147	0.943888	6.53139	3.46947	12.0742	3.49466	7.28018	2.68882	26.3983	4.28757	5.52246	0.906604	29.0284	8.24229	68.7357	6.35376	1.9676	-1.95628
0.99948	-3.62854	4.78551	0.957168	6.60683	3.48277	12.0578	3.50797	7.50815	2.70213	26.4036	4.30099	5.52434	0.919974	29.1313	8.25573	69.0245	6.36709	1.88227	-1.94293
1.07507	-3.61523	4.77948	0.970438	6.77919	3.49608	12.4015	3.52138	7.24573	2.71543	26.4084	4.31438	5.82034	0.933284	29.0591	8.26906	69.1972	6.38034	2.0625	-1.92958
1.03587	-3.60199	4.68148	0.983758	6.65612	3.50947	12.3933	3.53472	7.42745	2.7287	26.0799	4.32769	5.66036	0.946554	29.1423	8.28246	69.3842	6.39362	1.83475	-1.91628
1.02294	-3.58874	4.75046	0.997118	6.57992	3.5228	12.3581	3.54796	7.47521	2.74209	26.2792	4.34106	5.74918	0.959944	29.2218	8.29583	69.4719	6.40694	1.84986	-1.90296
1.1262	-3.57538	5.0199	1.01039	6.53684	3.5361	12.4114	3.5613	7.44264	2.75549	26.3256	4.35443	5.60476	0.973234	29.2447	8.30917	69.5508	6.42027	2.01678	-1.88962
1.06559	-3.562	4.81581	1.0238	6.61635	3.5495	12.4548	3.57464	7.63078	2.76883	26.485	4.36773	5.80684	0.986484	29.3869	8.32253	69.4644	6.43353	1.96164	-1.87635
1.09392	-3.54865	5.02169	1.03713	6.60941	3.56287	12.6218	3.58799	7.38859	2.78226	26.3282	4.38107	5.6746	0.999934	29.297	8.33593	69.8401	6.4469	1.88426	-1.86308
0.96501	-3.53526	5.0404	1.05041	6.6892	3.57609	12.3662	3.60129	7.56885	2.79563	26.347	4.39443	6.11667	1.01334	29.5365	8.34923	69.7787	6.46018	2.01844	-1.84977
1.05002	-3.52193	4.92625	1.06379	6.63776	3.58937	12.8691	3.61464	7.61941	2.80893	26.2114	4.40774	6.00486	1.02664	29.4833	8.36253	69.7519	6.47348	2.04377	-1.83642
1.12067	-3.50864	4.90073	1.07723	6.76598	3.60271	12.5459	3.62787	7.63875	2.8223	26.374	4.4211	5.82978	1.04005	29.4326	8.37586	69.9788	6.48694	2.06813	-1.82317
1.10023	-3.49525	5.13937	1.09059	6.95933	3.61603	12.6821	3.64111	7.6523	2.83566	26.3641	4.4344	5.95563	1.05339	29.8231	8.38914	70.1771	6.50035	1.89883	-1.80976
1.05846	-3.48189	5.05693	1.10398	6.91269	3.62934	12.8941	3.6545	7.63598	2.84899	26.2924	4.44764	6.01953	1.06668	29.6599	8.40242	70.0908	6.51368	2.06976	-1.79649
1.08302	-3.46853	5.06778	1.11739	6.80325	3.64272	12.7143	3.66785	7.48594	2.86237	26.7129	4.4609	6.05563	1.08005	29.5322	8.41575	70.2032	6.52707	2.01085	-1.7832
1.27637	-3.45516	5.05503	1.13067	6.98055	3.65598	12.9751	3.68111	7.76467	2.87569	26.5213	4.47425	6.09372	1.0934	29.6108	8.42907	70.328	6.54041	2.05252	-1.76977
1.15549	-3.44184	5.05219	1.14394	6.94295	3.66922	12.9912	3.69447	7.81016	2.88893	26.8106	4.48758	6.26663	1.10668	29.6594	8.4423	70.3987	6.55372	1.95083	-1.7564
1.06292	-3.42856	5.13795	1.15727	7.03782	3.68261	12.9986	3.70775	7.73338	2.90225	26.8686	4.50088	6.28325	1.12003	29.7818	8.45565	70.464	6.56706	2.17355	-1.74307
0.96796	-3.41522	5.24146	1.17061	7.09683	3.69598	13.0383	3.72108	7.82828	2.9156	26.984	4.51424	6.212	1.13338	29.6797	8.46892	70.3805	6.5804	2.14134	-1.72963
1.12079	-3.40186	5.0961	1.18389	7.05725	3.70929	13.1353	3.73454	7.92427	2.92891	27.0362	4.52752	6.32491	1.14664	29.7939	8.48215	70.6715	6.59366	1.94461	-1.71628
1.1859	-3.38859	5.0719	1.19717	7.11533	3.72274	13.3369	3.74795	7.69085	2.94217	27.3573	4.54084	6.36316	1.15991	29.7003	8.4956	70.7795	6.60703	1.83726	-1.703
1.29572	-3.37529	5.13468	1.21045	7.10837	3.73604	13.1776	3.76123	7.82262	2.95546	27.3041	4.5542	6.49989	1.17323	29.7233	8.50907	70.7968	6.62036	1.93008	-1.68966
1.10939	-3.36196	5.17637	1.22366	7.04019	3.74936	13.2382	3.77469	7.78631	2.96875	27.4111	4.56762	6.43287	1.18656	30.0169	8.52242	70.8174	6.63363	2.03144	-1.67631
1.00494	-3.3487	5.23388	1.23699	7.22556	3.76276	13.1193	3.78802	6.83256	2.982	27.4429	4.58096	6.46967	1.19983	30.03	8.53583	71.0064	6.64688	2.10016	-1.663
1.12578	-3.33543	5.19798	1.25034	7.13378	3.77609	13.3014	3.80125	6.50598	2.99536	27.5267	4.59437	6.58779	1.21318	30.1251	8.54919	71.0506	6.66023	2.0582	-1.64965
1.118	-3.32206	5.15858	1.26364	7.0189	3.78941	13.3288	3.81459	6.11021	3.00875	27.7141	4.60771	6.45963	1.22646	30.1325	8.56249	71.3032	6.67357	2.26275	-1.63632
1.07114	-3.30873	5.46343	1.27702	7.08956	3.8028	13.4846	3.82796	6.6782	3.02207	27.8596	4.621	6.70856	1.23972	30.0982	8.57582	71.212	6.68688	2.24172	-1.62312
1.21857	-3.29542	5.39335	1.29034	7.22211	3.81613	13.4508	3.84127	6.38395	3.03545	28.0069	4.63433	6.67759	1.25313	30.1538	8.58919	71.2654	6.70024	2.02018	-1.60982
1.11802	-3.28203	5.38373	1.30364	7.23727	3.82938	13.4302	3.8546	5.92273	3.0488	28.1048	4.64769	6.83415	1.26655	30.3211	8.60248	71.5196	6.71349	2.21353	-1.59649
1.18157	-3.26866	5.27921	1.31704	7.24629	3.84269	13.6746	3.86795	6.19525	3.06213	28.2051	4.66103	6.8258	1.27988	30.3166	8.61579	71.5999	6.72676	2.05276	-1.58315
1.21791	-3.25535	5.50425	1.33048	7.26056	3.85606	13.7524	3.88118	6.89916	3.07547	28.0831	4.67436	6.83193	1.29333	30.3021	8.62908	71.6181	6.74022	2.08469	-1.56986
1.17373	-3.24199	5.43694	1.34381	7.31569	3.86936	13.6887	3.8944	7.30356	3.08884	28.3321	4.68768	6.91066	1.30665	30.3357	8.6423	71.766	6.75361	2.17563	-1.55652
1.30913	-3.22862	5.42118	1.35722	7.37458	3.88266	13.7033	3.90776	7.15995	3.10217	28.5283	4.7009	6.90765	1.31994	30.4998	8.65562	71.9266	6.76691	2.19179	-1.54325
1.37733	-3.21527	5.43121	1.37057	7.28395	3.896	13.8743	3.92108	7.19804	3.11552	28.5798	4.71416	6.92067	1.33329	30.5382	8.66896	71.9665	6.78034	2.19118	-1.52995
1.03925	-3.20192	5.60465	1.38386	7.38616	3.9092	13.9287	3.93434	7.14033	3.12882	28.6677	4.72753	7.04009	1.34666	30.5859	8.68225	72.158	6.79368	2.06878	-1.51649
1.23332	-3.18855	5.47483	1.39719	7.40854	3.92247	13.8965	3.94775	7.40227	3.14209	28.7073	4.74083	7.08705	1.35995	30.8375	8.6955	72.1698	6.80692	2.20069	-1.50308
1.23453	-3.17526	5.55867	1.41052	7.43736	3.93594	14.1912	3.96101	7.44049	3.15534	28.9418	4.75409	7.12501	1.3733	30.6264	8.70887	72.3184	6.82032	2.02366	-1.48979
1.44698	-3.16195	5.62862	1.42382	7.46334	3.94928	13.893	3.97427	7.48332	3.1687	29.0947	4.76745	7.0973	1.38664	30.9117	8.72217	72.4667	6.83367	2.13515	-1.47633
1.3864	-3.14862	5.60975	1.4371	7.47598	3.96258	14.3774	3.98773	7.30241	3.18202	29.0161	4.78076	7.22201	1.3999	30.8893	8.73545	72.3816	6.84693	2.1399	-1.46303
1.08097	-3.13527	5.75832	1.45043	7.47662	3.97598	14.2608	4.00116	7.52374	3.19533	29.2828	4.79407	7.22027	1.4132	30.9429	8.74885	72.6827	6.86028	2.30951	-1.44972
1.31405	-3.12197	5.61888	1.46374	7.52942	3.98931	14.2201	4.01447	7.69218	3.20866	29.4191	4.80749	7.25745	1.42654	30.876	8.76228	72.7536	6.87364	2.20894	-1.43635
1.28676	-3.10866	5.67156	1.47699	7.54907	4.00263	14.2719	4.0279	7.58823	3.22194	29.2676	4.82088	7.30174	1.43986	31.0951	8.77558	72.6463	6.88689	2.2708	-1.42302
1.36256	-3.09542	5.61774	1.49031	7.5042	4.01601	14.3447	4.0412	7.75667	3.23519	29.3133	4.83422	7.45704	1.45313	30.9681	8.78898	72.8839	6.90018	2.44036	-1.40972
1.32847	-3.08218	5.83552	1.50366	7.54294	4.02933	14.5669	4.05445	7.39906	3.24857	29.4296	4.84762	7.35574	1.46649	30.9708	8.80237	72.956	6.9135	2.36342	-1.39637
1.19844	-3.06886	5.79121	1.51694	7.71062	4.04266	14.4656	4.06782	7.21615	3.26195	29.659	4.86099	7.39822	1.47973	31.1152	8.81568	73.1284	6.92682	2.39487	-1.38303
1.24529	-3.05548	5.61927	1.53031	7.59	4.05607	14.5231	4.08117	7.51267	3.27527	29.7603	4.8743	7.38986	1.49299	31.2615	8.82907	73.1144	6.94012	2.25582	-1.3698
1.29076	-3.04217	5.88278	1.54368	7.68967	4.06939	14.6686	4.09448	7.85345	3.28873	29.8019	4.88761	7.64609	1.50643	31.348	8.84244	73.1488	6.95347	2.31091	-1.35654
1.31036	-3.02878	5.87019	1.557	7.79334	4.08265	14.5828	4.10783	7.47566	3.30206	30.0026	4.90097	7.60467	1.51981	31.554	8.85572	73.3709	6.96675	2.35135	-1.34319
1.41489	-3.01543	6.01049	1.57037	7.7666	4.09596	14.7608	4.12118	7.36974	3.31533	29.915	4.91429	7.50878	1.53312	31.6861	8.86906	73.3011	6.98003	2.44837	-1.32989
1.25656	-3.00214	5.97495	1.58379	7.78043	4.10933	14.7323	4.13444	7.35513	3.32866	29.9847	4.92763	7.44697	1.54656	31.711	8.88239	73.4619	6.99348	2.41591	-1.31662
1.23834	-2.98873	5.977	1.59715	7.70872	4.12265	14.8089	4.1477	7.4068	3.34207	30.0837	4.94094	7.63385	1.5599	31.6467	8.89563	73.7216	7.00686	2.35827	-1.30322
1.19142	-2.97531	6.07603	1.61051	7.90065	4.13597	14.8958	4.16104	7.45662	3.35542	30.097	4.9542	7.6573	1.57318	31.8136	8.90889	73.6443	7.02017	2.35759	-1.28994
1.33382	-2.962	5.93287	1.62384	7.93348	4.14928	14.8233	4.17435	7.64101	3.36884	30.3925	4.96747	7.84867	1.58654	31.6867	8.92225	73.8118	7.0336	2.40697	-1.27669
1.48562	-2.9486	5.9997	1.63714	7.94687	4.16249	15.0397	4.18761	7.85671	3.38219	30.3272	4.98083	7.84753	1.5999	31.9755	8.9356	73.94	7.04697	2.36662	-1.26323
1.29643	-2.93525	5.86257	1.65047	7.83254	4.17569	15.0785	4.20098	7.88735	3.39549	30.3682	4.99414	7.91172	1.6132	31.969	8.94887	73.9048	7.06021	2.52227	-1.24985
1.451	-2.92197	6.08225	1.66382	7.97197	4.18908	15.116	4.21426	8.09948	3.4088	30.5478	5.00746	7.82538	1.62657	31.8457	8.9622	74.0057	7.07355	2.44023	-1.23652
1.44101	-2.90867	5.985	1.67715	7.94228	4.20244	15.1351	4.22752	8.05027	3.42216	30.5146	5.02078	8.113	1.63992	31.9623	8.97547	74.1585	7.08689	2.43647	-1.22308
1.36484	-2.89531	6.07837	1.69041	7.8736	4.21577	15.2115	4.24101	8.23087	3.4355	30.651	5.03403	8.04752	1.65317	31.9809	8.98868	74.3701	7.1002	2.377	-1.20976
1.33554	-2.88201	5.99305	1.70374	7.88558	4.22919	15.0678	4.25441	8.15386	3.44875	30.6873	5.04736	8.05959	1.66646	32.0543	9.00209	74.376	7.11357	2.60276	-1.1965
1.16479	-2.86873	6.28511	1.71701	8.20076	4.24252	15.2609	4.26771	8.30585	3.46205	30.6958	5.06077	8.26606	1.67983	32.2605	9.01554	74.5543	7.12693	2.50026	-1.18318
1.3778	-2.85547	6.2726	1.73024	8.05285	4.25584	15.2972	4.28112	8.29187	3.47531	30.8449	5.07415	8.28441	1.69309	32.2333	9.02885	74.4492	7.14016	2.60006	-1.16985
1.30335	-2.84217	6.29995	1.74359	8.13695	4.26928	15.4969	4.29445	8.46981	3.48856	30.6768	5.08751	8.3862	1.70638	32.2956	9.04225	74.4663	7.15346	2.55883	-1.15654
1.27134	-2.82891	6.35955	1.75693	8.1142	4.28267	15.5382	4.30774	8.46859	3.50191	30.8557	5.10091	8.29533	1.71975	32.2429	9.05562	74.6755	7.16679	2.58156	-1.14317
1.35888	-2.81558	6.2488	1.7702	8.18606	4.29599	15.47	4.32114	8.5466	3.51527	31.0022	5.11427	8.26176	1.73301	32.4014	9.06889	74.7599	7.18014	2.63646	-1.12979
1.4114	-2.8022	6.25902	1.78356	8.09323	4.30938	15.6731	4.33449	8.56115	3.52859	30.7869	5.12757	8.44635	1.74626	32.4262	9.08233	74.9132	7.19345	2.47157	-1.11657
1.36927	-2.78889	6.28391	1.79689	8.36008	4.32267	15.4774	4.34776	8.5853	3.54198	30.8433	5.14091	8.49667	1.75973	32.5911	9.09569	74.8618	7.20676	2.58063	-1.10327
1.49074	-2.77549	6.29657	1.81018	8.22177	4.33593	15.5782	4.3611	8.6166	3.5553	31.0473	5.15429	8.49014	1.77311	32.5305	9.10899	74.9401	7.21999	2.51847	-1.08991
1.40932	-2.7621	6.38169	1.82361	8.28188	4.34923	15.6964	4.37444	8.60187	3.56857	31.1388	5.1676	8.60627	1.78644	32.578	9.1223	75.0047	7.23327	2.65002	-1.07657
1.33778	-2.74881	6.39537	1.83706	8.32316	4.3626	15.457	4.3877	8.73427	3.58195	31.187	5.18094	8.52476	1.79984	32.6094	9.13566	75.0524	7.24669	2.76722	-1.06332
1.57333	-2.73542	6.47836	1.85038	8.43412	4.37592	15.9111	4.40095	8.63736	3.59537	31.0939	5.19424	8.80771	1.81314	32.7085	9.14892	75.1717	7.26012	2.59434	-1.04995
1.39107	-2.722	6.35366	1.86378	8.5074	4.38921	15.8729	4.41425	8.69622	3.60872	31.0504	5.20748	8.55773	1.82642	32.6068	9.16217	75.4622	7.27347	2.60165	-1.03672
1.28327	-2.70868	6.40853	1.87714	8.30537	4.40253	16.0305	4.42759	8.89295	3.62208	31.2377	5.22077	8.90709	1.83981	32.6748	9.17551	75.2452	7.28689	2.50574	-1.02344
1.54455	-2.6953	6.61957	1.89047	8.46544	4.41579	15.9626	4.44087	8.82572	3.63542	31.2236	5.23411	8.86274	1.85318	32.7913	9.18881	75.5222	7.30024	2.66883	-1.00998
1.28693	-2.682	6.42403	1.90376	8.32495	4.42904	15.958	4.45425	8.83936	3.64871	31.402	5.24745	8.84842	1.86648	32.6453	9.20208	75.5894	7.31348	2.68452	-0.996571
1.46849	-2.66876	6.6061	1.91708	8.59694	4.4424	15.9201	4.46752	8.82555	3.66199	31.2351	5.26072	8.96175	1.87985	32.602	9.21548	75.4499	7.32687	2.71215	-0.983271
1.58888	-2.65545	6.71229	1.93039	8.42669	4.45574	16.0799	4.48086	8.76829	3.67534	31.3748	5.27406	8.83711	1.89319	32.7849	9.22874	75.5043	7.34022	2.62712	-0.969891
1.5567	-2.64211	6.73885	1.94372	8.60006	4.46909	16.046	4.4943	9.15553	3.68866	31.3447	5.28735	8.93781	1.90644	32.7927	9.24199	75.6657	7.3535	2.5825	-0.956541
1.50086	-2.62876	6.66826	1.95703	8.58643	4.48246	16.2691	4.50769	9.13086	3.70195	31.305	5.30066	9.00883	1.91974	32.8984	9.25534	75.775	7.36686	2.7413	-0.943231
1.68174	-2.61545	6.6477	1.97034	8.67777	4.4958	16.0076	4.52102	8.94559	3.71527	31.5231	5.31404	9.14098	1.93309	32.8235	9.2688	75.4416	7.38022	2.74053	-0.929821
1.44495	-2.60216	6.69604	1.98356	8.4817	4.50913	16.3172	4.53444	9.12922	3.72856	31.4314	5.32743	9.1715	1.94637	32.8695	9.28206	75.6065	7.39345	2.68753	-0.916521
1.61219	-2.58889	6.80959	1.99691	8.56499	4.52255	16.3012	4.54777	8.95667	3.74184	31.4777	5.34079	9.20661	1.95965	33.1708	9.29549	75.4397	7.40676	2.76261	-0.903201
1.52159	-2.57564	6.91825	2.01023	8.65862	4.53594	16.3111	4.56101	9.16558	3.75518	31.4608	5.35416	9.21204	1.97298	33.2443	9.30892	75.4779	7.4201	2.81945	-0.889831
1.58986	-2.56229	6.86736	2.0235	8.60312	4.54923	16.3997	4.57436	9.1895	3.76855	31.5523	5.3675	9.36922	1.98624	33.1226	9.32222	75.7237	7.43339	2.80713	-0.876491
1.61209	-2.54894	6.81321	2.03688	8.65606	4.56262	16.4038	4.58772	9.40388	3.78182	31.5085	5.38083	9.38504	1.99949	33.1871	9.3356	75.589	7.44669	2.71636	-0.863221
1.59893	-2.53562	6.78795	2.05018	8.72662	4.57593	16.7023	4.60097	9.10962	3.79518	31.5172	5.39415	9.23427	2.01293	33.3479	9.349	75.6219	7.46003	2.87776	-0.849931
1.43713	-2.52224	6.92242	2.06351	8.74369	4.58918	16.6857	4.61432	9.3544	3.80852	31.6538	5.40749	9.57004	2.02633	33.3379	9.36228	75.7073	7.4733	2.72347	-0.836621
1.60438	-2.50889	6.9488	2.0769	8.74025	4.60253	16.6148	4.62761	9.34257	3.82185	31.6283	5.4208	9.61204	2.03963	33.3688	9.37566	75.4297	7.48657	2.80479	-0.823311
1.60732	-2.4956	6.83979	2.09031	8.88892	4.61589	16.7181	4.64082	9.37264	3.83522	31.5646	5.43414	9.61768	2.05312	33.3315	9.38897	75.6791	7.49998	2.95813	-0.810031
1.56095	-2.48218	7.06165	2.10365	8.85246	4.6292	16.7681	4.65409	9.47203	3.8486	31.6907	5.44748	9.6227	2.06646	33.4233	9.40224	75.7751	7.51335	2.78293	-0.796671
1.64936	-2.46873	6.76936	2.11705	8.89903	4.64252	16.7635	4.66743	9.38938	3.86195	31.7176	5.46074	9.56636	2.07974	33.6646	9.41552	75.6495	7.52668	2.95921	-0.783441
1.72733	-2.45542	6.89647	2.13041	8.87599	4.65584	16.8837	4.68076	9.46602	3.87533	31.8119	5.47402	9.64495	2.09315	33.6246	9.42887	75.6227	7.54013	2.99574	-0.770201
1.80478	-2.44202	7.11775	2.14366	8.71772	4.66903	16.8635	4.69406	9.52893	3.88867	31.8476	5.48736	9.82364	2.10649	33.5855	9.44217	75.8104	7.55345	2.88704	-0.756751
1.71638	-2.42871	7.11398	2.157	9.01683	4.68228	16.9182	4.70743	9.57167	3.90197	31.8253	5.50071	9.84743	2.11977	33.6335	9.45547	75.5669	7.56674	2.81089	-0.743361
1.51259	-2.41542	7.19564	2.17039	8.97864	4.6957	17.2294	4.72072	9.63109	3.9153	31.8498	5.514	9.92199	2.13313	33.7408	9.46881	75.6706	7.58013	2.91798	-0.730011
1.68644	-2.4021	7.22246	2.1837	9.13608	4.70906	17.0503	4.734	9.57302	3.92867	31.8566	5.52736	9.97358	2.14649	33.9459	9.48206	75.705	7.59346	2.81941	-0.716591
1.5957	-2.38877	7.16521	2.19699	9.07257	4.72234	17.0678	4.74745	9.65905	3.94198	31.7066	5.54063	10.0214	2.15974	33.9575	9.49527	75.8209	7.60676	2.85928	-0.703261
1.69908	-2.37547	7.21937	2.2103	9.20225	4.73573	17.0244	4.76086	9.60956	3.95526	31.7044	5.55391	10.0554	2.17303	33.9124	9.50867	75.7974	7.62014	2.91297	-0.689971
1.73727	-2.36219	7.14787	2.22358	9.2956	4.74907	17.3984	4.77418	9.62931	3.96859	31.8558	5.56734	10.1381	2.18632	33.8195	9.52208	75.8911	7.63349	2.85749	-0.676601
1.68358	-2.34887	7.23565	2.23683	9.22127	4.7624	17.2398	4.78762	9.55198	3.98183	31.7865	5.5807	10.0612	2.19966	33.9624	9.53538	75.9958	7.64674	3.08093	-0.663211
1.76858	-2.33563	7.27131	2.25017	9.05741	4.77582	17.2375	4.80097	9.83767	3.99508	31.7155	5.59401	10.2869	2.21294	34.0198	9.54879	75.7981	7.66001	3.05541	-0.649891
1.7399	-2.32237	7.26567	2.26353	9.22901	4.78918	17.2897	4.81428	9.90092	4.00845	31.8064	5.60743	10.4156	2.22629	34.0185	9.56214	75.7893	7.67336	3.01595	-0.636551
1.73441	-2.30904	7.24028	2.27677	9.22093	4.80246	17.1141	4.82763	9.86064	4.02177	31.6567	5.62075	10.299	2.23955	34.1305	9.57543	75.9646	7.68666	3.06679	-0.623241
1.74843	-2.29566	7.37145	2.29012	9.32907	4.81589	17.1707	4.84101	9.789	4.03507	31.7413	5.63405	10.4458	2.2528	34.3744	9.58881	75.8615	7.69996	3.05235	-0.609991
1.60816	-2.28235	7.38009	2.30345	9.41089	4.82919	17.3171	4.85431	9.89234	4.04848	31.444	5.64738	10.5316	2.26624	34.1868	9.60223	75.8734	7.7133	3.00119	-0.596661
1.90843	-2.26897	7.54219	2.31678	9.34308	4.84244	17.4377	4.86768	9.96026	4.06185	31.6321	5.66074	10.3826	2.27964	34.3787	9.61556	75.971	7.72654	3.06156	-0.583331
1.81382	-2.25561	7.42494	2.33016	9.20918	4.85577	17.3748	4.88103	9.98017	4.07519	31.4641	5.67406	10.6453	2.29299	34.5304	9.62892	75.8633	7.73979	2.93085	-0.569991
1.8836	-2.24233	7.25548	2.34358	9.23881	4.86911	17.5693	4.89426	9.96493	4.08856	31.6052	5.68741	10.5844	2.3064	34.4543	9.64228	75.7198	7.75324	3.10844	-0.556731
1.89273	-2.22892	7.47493	2.35688	9.44329	4.8824	17.6696	4.9075	10.0704	4.10198	31.5453	5.70072	10.7152	2.31971	34.4501	9.65556	75.7251	7.76665	3.05932	-0.543391
1.92022	-2.21547	7.60704	2.37029	9.23435	4.89571	17.6579	4.92087	10.1796	4.11533	31.4605	5.714	10.6583	2.33301	34.4672	9.66886	75.4758	7.77997	3.07052	-0.530161
1.93214	-2.20218	7.59559	2.38367	9.36785	4.90904	17.6756	4.93419	10.0689	4.12867	31.5599	5.72728	10.741	2.34639	34.6018	9.68225	75.5073	7.79339	2.97066	-0.516871
1.77884	-2.18879	7.57552	2.39694	9.4552	4.92225	17.8106	4.9475	10.1514	4.14202	31.3809	5.74062	10.8612	2.35974	34.5132	9.69555	75.2846	7.80673	3.1715	-0.503451
1.70447	-2.17543	7.55547	2.41026	9.49077	4.9355	18.0595	4.96089	10.2687	4.15528	31.3178	5.75396	10.8126	2.37302	34.4875	9.70882	75.1135	7.82005	3.24449	-0.490081
1.82291	-2.1622	7.61146	2.42361	9.49546	4.94887	17.9514	4.97417	10.2295	4.16859	31.4644	5.76726	10.8273	2.38638	34.498	9.72213	74.8648	7.83345	3.18653	-0.476771
1.83644	-2.1489	7.55448	2.43689	9.49911	4.96219	18.0474	4.98746	10.1134	4.18193	31.3869	5.78059	11.0114	2.3997	34.4543	9.73535	74.6389	7.8468	3.09144	-0.463331
1.96496	-2.13557	7.66807	2.45023	9.57358	4.97555	18.0436	5.00093	10.3718	4.19524	31.5787	5.79389	11.1838	2.41295	34.2698	9.74855	74.3051	7.86007	3.06912	-0.449981
1.92239	-2.12225	7.63399	2.46358	9.62765	4.98895	18.2021	5.01429	10.1761	4.20857	31.3979	5.8072	11.1244	2.42628	34.5733	9.76191	73.5617	7.87345	3.32338	-0.436671
1.83788	-2.10894	7.7202	2.47686	9.68851	5.0023	18.2386	5.02756	10.2357	4.22188	31.3838	5.82058	11.3572	2.43961	34.5207	9.7753	72.6466	7.88678	3.07644	-0.423301
1.98376	-2.09563	7.87002	2.49011	9.4441	5.01563	18.3217	5.04098	10.1761	4.23516	31.2404	5.83395	11.2094	2.4529	34.6263	9.78863	71.0072	7.90003	3.07759	-0.409941
1.85749	-2.08238	7.86444	2.50347	9.72192	5.02903	18.4474	5.0543	10.2754	4.2484	31.3954	5.84727	11.2519	2.4662	34.7559	9.80208	67.9848	7.91332	3.149	-0.396651
1.83627	-2.06911	7.72402	2.51677	9.58772	5.0424	18.415	5.06754	10.2808	4.26174	31.3555	5.86067	11.373	2.47955	34.6449	9.81545	66.8391	7.92665	3.09853	-0.383271
1.79227	-2.05574	7.95607	2.53002	9.7686	5.05569	18.5047	5.08093	10.5228	4.2751	31.5447	5.874	11.447	2.49283	34.7762	9.82876	66.4057	7.93994	3.22424	-0.369931
1.85715	-2.04233	8.05134	2.54343	9.95253	5.06913	18.4285	5.09429	10.551	4.2884	31.4293	5.8873	11.4176	2.50606	34.9782	9.84216	65.9232	7.95324	3.17918	-0.356661
1.98258	-2.02905	8.02442	2.55673	9.76372	5.08245	18.7339	5.10755	10.5577	4.30182	31.4422	5.90061	11.4057	2.51948	34.9383	9.85557	65.7873	7.96659	3.16487	-0.343371
2.05723	-2.01568	7.81366	2.56999	9.93634	5.09574	18.6631	5.12091	10.6437	4.31513	31.6287	5.91398	11.731	2.53289	35.0509	9.86887	65.4688	7.97985	3.30864	-0.330041
2.1389	-2.00234	8.09284	2.58337	9.86857	5.10903	18.6651	5.13425	10.5938	4.32847	31.4981	5.92732	11.794	2.54622	35.0077	9.88227	65.3883	7.99307	3.23763	-0.316761
1.79746	-1.98905	8.1958	2.59681	9.90092	5.12241	18.6951	5.1475	10.6049	4.34187	31.5862	5.94067	11.7112	2.55967	35.0497	9.8956	65.2099	8.00649	3.25647	-0.303471
1.83798	-1.97561	8.05634	2.61014	9.81764	5.13577	18.8767	5.1608	10.749	4.35528	31.6058	5.95399	11.8483	2.573	35.0115	9.9088	65.0999	8.01988	3.21595	-0.290121
1.89944	-1.96218	8.11501	2.62356	9.87434	5.14908	18.9552	5.17415	10.7409	4.3686	31.6583	5.96726	11.7086	2.5863	34.9998	9.9221	64.8938	8.03323	3.24349	-0.276881
2.05771	-1.94889	8.21404	2.63693	9.90465	5.16238	18.963	5.18742	10.7888	4.38197	31.6342	5.98058	11.8112	2.59967	35.2738	9.93545	64.7549	8.04667	3.54718	-0.263631
2.19688	-1.93552	8.1937	2.6502	9.94695	5.17559	18.999	5.20072	10.7682	4.3953	31.5292	5.99393	11.9874	2.61305	35.1925	9.94875	64.7482	8.05995	3.25551	-0.250201
2.16748	-1.92219	8.20636	2.66359	10.0787	5.18882	18.942	5.21408	10.6854	4.40858	31.7266	6.00724	12.0999	2.62633	35.3399	9.96202	64.6148	8.07328	3.44955	-0.236811
2.0701	-1.90891	8.2181	2.67695	10.1053	5.20224	19.0765	5.22734	10.6436	4.42188	31.6777	6.02056	12.2806	2.6397	35.3757	9.97535	64.233	8.08666	3.42259	-0.223481
2.21246	-1.89562	8.38742	2.69026	9.95576	5.21565	19.1737	5.24058	10.7621	4.43521	31.6112	6.03388	12.2251	2.65302	35.0761	9.98859	64.4077	8.10003	3.33756	-0.210041
1.95283	-1.88225	8.37978	2.70357	10.1472	5.22898	19.3867	5.25404	10.8393	4.44852	31.69	6.04717	12.1853	2.66625	35.2938	10.0018	64.3628	8.11332	3.47469	-0.196771
2.00398	-1.86896	8.24151	2.7169	10.1919	5.24235	19.2118	5.26747	10.887	4.4618	31.6657	6.06047	12.3619	2.67956	35.0887	10.0152	64.3114	8.12673	3.39531	-0.183441
2.0298	-1.85566	8.26738	2.73016	10.0649	5.25567	19.3567	5.28078	10.8214	4.47508	31.4864	6.07384	12.3964	2.69292	35.1788	10.0286	64.2027	8.14005	3.38507	-0.170061
2.15763	-1.84231	8.44525	2.74343	9.98193	5.26897	19.4614	5.29422	10.9001	4.48836	31.5583	6.08723	12.3814	2.70621	35.172	10.0419	64.1417	8.15333	3.56375	-0.156681
2.11647	-1.82905	8.29496	2.75674	10.1138	5.28237	19.4661	5.30757	11.0551	4.50163	31.6137	6.10057	12.4745	2.71952	35.2446	10.0553	64.1316	8.1666	3.51192	-0.143361
2.0771	-1.81579	8.46987	2.77006	10.3582	5.29575	19.5579	5.32081	10.9275	4.51496	31.4726	6.11394	12.5155	2.73285	35.2442	10.0687	63.9813	8.17996	3.45259	-0.130001
2.1627	-1.80243	8.24837	2.78331	10.2056	5.30905	19.6859	5.33417	11.0524	4.52834	31.5	6.12727	12.4015	2.74607	35.2925	10.082	64.193	8.19325	3.42372	-0.116661
2.20761	-1.78911	8.30983	2.79669	10.334	5.32243	19.7319	5.34752	11.1009	4.54168	31.3757	6.14058	12.767	2.75933	35.3056	10.0954	63.9603	8.20651	3.49195	-0.103401
2.15834	-1.77581	8.53552	2.81002	10.3246	5.33575	19.637	5.36078	11.1139	4.55506	31.3808	6.15394	12.7134	2.77277	35.3411	10.1088	64.1744	8.21986	3.39255	-0.0900912
2.07602	-1.76245	8.55787	2.82327	10.3962	5.34901	19.697	5.37412	11.1099	4.56846	31.2632	6.16729	12.8175	2.78616	35.381	10.1221	64.1028	8.23311	3.56201	-0.0767512
2.16055	-1.74912	8.44505	2.83667	10.4216	5.36233	19.5387	5.38749	11.1785	4.5818	31.2077	6.18062	12.8091	2.79948	35.2534	10.1355	64.0617	8.2464	3.41615	-0.0634612
2.26964	-1.73583	8.51614	2.85012	10.3201	5.3757	19.8806	5.40076	11.225	4.59514	31.5015	6.19399	12.8293	2.81292	35.3782	10.1488	63.7832	8.25979	3.65366	-0.0501912
2.03336	-1.72243	8.65861	2.86343	10.3679	5.38905	19.9209	5.41398	11.3546	4.60858	31.3517	6.20731	13.0036	2.82625	35.4923	10.1621	63.5393	8.27318	3.59222	-0.0369012
2.04067	-1.70901	8.60593	2.87685	10.4459	5.40239	19.9746	5.42734	11.1589	4.6219	31.4025	6.22057	12.9281	2.83952	35.3888	10.1754	63.6322	8.28646	3.66665	-0.0236512
2.32711	-1.69566	8.82258	2.89024	10.582	5.41572	19.9552	5.44064	11.161	4.63526	31.1972	6.23388	13.1569	2.85293	35.5219	10.1887	63.422	8.29992	3.51991	-0.0103912
2.24719	-1.68223	8.83246	2.90353	10.5073	5.42896	19.9565	5.45395	11.3663	4.64858	31.1523	6.24723	13.2018	2.8663	35.2148	10.202	63.3158	8.31323	3.69979	0.00303879
2.27928	-1.66886	8.60861	2.91687	10.68	5.44223	20.1117	5.46733	11.2828	4.66182	31.2831	6.26055	13.1757	2.87958	35.2447	10.2153	63.2901	8.32655	3.56686	0.0164288
2.37065	-1.65561	8.62793	2.93023	10.5834	5.45559	20.1317	5.4806	11.2659	4.67513	31.1657	6.27383	13.2069	2.89294	35.1201	10.2286	63.3991	8.33996	3.72437	0.0297488
2.29065	-1.6423	8.9579	2.94353	10.5785	5.46893	20.3502	5.49386	11.2335	4.68847	31.1233	6.28717	13.3597	2.90624	35.2772	10.2418	63.382	8.3533	3.76056	0.0432088
2.44325	-1.62894	8.83432	2.95687	10.6433	5.48225	20.4123	5.50726	11.5107	4.70181	31.0449	6.30044	13.334	2.91952	35.3087	10.255	63.0831	8.36658	3.69411	0.0565688
2.36609	-1.61559	8.80491	2.97024	10.6847	5.49564	20.2445	5.52065	11.3486	4.71509	31.2689	6.31372	13.5032	2.93285	35.2704	10.2684	63.0884	8.37995	3.66725	0.0698688
2.45597	-1.6023	8.90541	2.98348	10.8088	5.50896	20.3645	5.53398	11.4475	4.72839	31.0731	6.3271	13.6103	2.94618	35.3485	10.2819	63.141	8.3933	3.76214	0.0832488
2.44735	-1.58902	9.02956	2.99671	10.8692	5.52226	20.4319	5.54739	11.6148	4.74165	31.1199	6.34047	13.7354	2.95946	35.373	10.2951	63.1993	8.40655	3.66773	0.0966088
2.33891	-1.57572	8.92202	3.01003	10.7611	5.53565	20.4043	5.56071	11.503	4.7549	31.1688	6.35379	13.7705	2.97279	35.4156	10.3086	62.8717	8.41986	3.8234	0.109889
2.44606	-1.56249	9.09236	3.02336	10.7294	5.54902	20.6665	5.57399	11.6048	4.76826	30.9366	6.36718	13.7028	2.98611	35.4164	10.322	62.769	8.4332	3.77771	0.123269
2.28822	-1.54914	9.1166	3.0366	10.6547	5.56235	20.5694	5.58738	11.61	4.78163	31.0017	6.38052	13.7208	2.99936	35.3817	10.3353	62.587	8.44651	3.72902	0.136609
2.25912	-1.53584	8.88276	3.04994	10.7985	5.57574	20.6836	5.60074	11.6873	4.79493	31.0159	6.39384	13.7995	3.01258	35.3355	10.3487	62.4205	8.45979	3.89422	0.149859
2.35139	-1.52256	9.02587	3.06323	10.8182	5.58907	20.6073	5.61408	11.7946	4.80833	31.0965	6.40717	13.9807	3.02601	35.3976	10.3621	62.05	8.47316	3.84184	0.163129
2.43075	-1.50921	9.01548	3.07649	10.9527	5.60232	20.6196	5.62745	11.7889	4.82169	30.8987	6.42055	14.0673	3.03939	35.3946	10.3754	62.1023	8.48639	3.73923	0.176459
2.33122	-1.49589	9.06936	3.0899	10.8948	5.61564	20.9617	5.6408	11.6775	4.83496	31.0535	6.43388	14.0405	3.05271	35.4417	10.3888	61.8791	8.49962	3.89381	0.189769
2.37765	-1.48256	9.2585	3.10333	11.0008	5.62894	20.9688	5.65408	11.7828	4.8484	30.9019	6.44724	14.2892	3.06618	35.6286	10.4021	61.3758	8.51305	4.10066	0.203099
2.3688	-1.46915	9.31649	3.11666	11.0639	5.64225	20.7773	5.66736	11.7124	4.86182	30.866	6.46056	14.0985	3.0795	35.5023	10.4153	61.183	8.52643	3.9178	0.216439
2.50165	-1.45574	9.33873	3.13006	10.9486	5.65557	20.9302	5.68068	11.7156	4.87511	30.9155	6.47385	14.5252	3.09277	35.5847	10.4286	60.6051	8.53977	3.86826	0.229669
2.46605	-1.44241	9.35319	3.14346	11.0449	5.66891	21.1393	5.69395	11.8459	4.88849	30.9523	6.48713	14.2792	3.10616	35.6635	10.442	60.2073	8.55322	3.90615	0.242939
2.40244	-1.42903	9.37121	3.15676	11.0818	5.68217	21.0845	5.70725	11.7859	4.9018	30.6635	6.50047	14.1892	3.1195	35.7405	10.4553	60.1817	8.5665	4.03491	0.256359
2.59259	-1.41565	9.22575	3.17011	11.1423	5.69547	21.2114	5.72063	11.9601	4.91507	30.8824	6.5138	14.4141	3.13278	35.6574	10.4685	59.9222	8.57982	3.92855	0.269699
2.38717	-1.40234	9.40822	3.18349	10.9693	5.70885	21.1111	5.73388	11.8195	4.92835	30.6493	6.5271	14.4717	3.14618	35.7058	10.4819	59.7484	8.59322	4.00299	0.283069
2.454	-1.38906	9.47217	3.19678	11.1341	5.72214	21.2532	5.74713	12.1197	4.9417	30.7619	6.54042	14.526	3.15952	35.6169	10.4952	59.7076	8.60657	3.89417	0.296509
2.55067	-1.37571	9.51576	3.21008	11.1841	5.73543	21.4112	5.76054	11.9037	4.95501	30.8851	6.55367	14.5946	3.17279	35.5919	10.5084	59.7416	8.6199	4.09875	0.309819
2.61814	-1.36242	9.54177	3.22343	11.2217	5.74881	21.2857	5.77389	12.0889	4.96833	30.6926	6.56696	14.5618	3.18609	35.7844	10.5218	59.6111	8.63328	4.06299	0.323119
2.61821	-1.34911	9.52987	3.23668	11.1908	5.76212	21.3385	5.78722	12.1562	4.98164	30.6557	6.58035	14.7216	3.19946	35.9265	10.5351	59.5995	8.64659	3.99961	0.336519
2.42348	-1.33575	9.54208	3.24996	11.2699	5.77542	21.5339	5.80066	12.2053	4.99492	30.6108	6.59375	14.7244	3.21274	35.8101	10.5484	59.4612	8.65982	3.95337	0.349859
2.49261	-1.32248	9.63508	3.26332	11.2784	5.78886	21.5745	5.81397	12.2072	5.00821	30.4034	6.60707	14.7893	3.22605	35.8865	10.5618	59.2544	8.67315	4.15759	0.363149
2.33192	-1.3092	9.73236	3.27659	11.124	5.80224	21.7388	5.82726	12.1479	5.02155	30.7378	6.62046	14.9118	3.23939	35.8452	10.5752	59.0844	8.68648	4.04918	0.376529
2.57011	-1.29589	9.67153	3.28985	11.1183	5.81554	21.7597	5.84067	12.0782	5.03491	30.5653	6.63383	15.0694	3.25264	35.9143	10.5886	59.1615	8.69978	4.08623	0.389839
2.58072	-1.28255	9.82701	3.30318	11.2973	5.82893	21.7352	5.85402	12.1892	5.04821	30.7325	6.64715	15.0364	3.26588	36.0155	10.602	59.2058	8.71311	3.96262	0.403099
2.59818	-1.26925	9.83495	3.3165	11.4271	5.84225	21.8149	5.86734	12.4042	5.06158	30.6329	6.66053	15.1943	3.27925	35.7396	10.6154	59.0625	8.72644	4.14964	0.416409
2.59514	-1.25588	9.95478	3.32976	11.4036	5.85554	21.843	5.88068	12.3057	5.07494	30.5243	6.67389	15.1462	3.29266	35.8596	10.6287	58.97	8.73968	3.87509	0.429749
2.7061	-1.24257	9.84526	3.34315	11.4892	5.86888	21.7503	5.89405	12.4384	5.08819	30.5427	6.68721	15.0794	3.30598	35.99	10.6421	59.0017	8.75293	3.95301	0.443059
2.55923	-1.22929	9.96086	3.35658	11.3635	5.88221	21.8361	5.90729	12.3872	5.10158	30.4708	6.70058	15.1762	3.31939	35.8967	10.6554	59.0156	8.76632	4.14341	0.456359
2.55883	-1.21591	9.96293	3.36989	11.4849	5.89555	21.8489	5.92059	12.5461	5.115	30.5248	6.71389	15.3285	3.3327	35.9835	10.6686	58.8948	8.77971	4.1664	0.469679
2.71327	-1.20246	10.1834	3.38329	11.5735	5.90887	21.8491	5.93395	12.325	5.1283	30.4522	6.72718	15.3546	3.34601	36.0165	10.6819	58.8522	8.79303	4.00212	0.482959
2.82918	-1.18914	10.1977	3.39671	11.4824	5.92219	21.7557	5.94727	12.3924	5.1417	30.4325	6.74045	15.3013	3.35941	35.9121	10.6953	58.967	8.80645	4.1864	0.496219
2.7693	-1.17576	10.1615	3.40999	11.6803	5.93545	21.638	5.96055	12.3615	5.15504	30.3617	6.7538	15.4928	3.37282	36.163	10.7085	58.8104	8.81975	4.026	0.509609
2.69712	-1.16241	9.96771	3.42333	11.6528	5.94871	21.7401	5.97389	12.4048	5.1683	30.5534	6.76711	15.4868	3.38611	36.0465	10.7218	58.8109	8.83306	4.13235	0.522949
2.68685	-1.1491	10.1852	3.43671	11.6027	5.96205	21.7864	5.98713	12.5024	5.18163	30.3561	6.7804	15.6163	3.39948	36.2539	10.7352	58.7349	8.84649	4.34042	0.536279
2.80353	-1.13576	10.1985	3.45004	11.6064	5.97538	21.8076	6.00042	12.7007	5.19499	30.4147	6.79369	15.5564	3.41282	36.1312	10.7484	58.7165	8.85983	4.21241	0.549709
2.59803	-1.12238	10.2812	3.46338	11.621	5.9887	21.9232	6.01382	12.8171	5.20832	30.2281	6.80697	15.5968	3.4261	36.2577	10.7617	58.8133	8.87311	4.2096	0.563049
2.73147	-1.10906	10.2607	3.47672	11.9063	6.00207	22.1075	6.01382	12.7732	5.22159	30.3599	6.82024	15.7867	3.43943	36.4156	10.775	58.635	8.8865	4.29893	0.576369
2.80279	-1.09578	10.297	3.48997	11.6608	6.01538	21.9814	6.02707	12.7487	5.23487	30.5186	6.83362	16.0345	3.45276	36.2983	10.7884	58.8781	8.89985	4.1904	0.589759
2.84759	-1.08245	10.3948	3.50321	11.797	6.02868	21.9528	6.04042	12.7315	5.24813	30.4069	6.84701	15.8537	3.46605	36.2932	10.8017	58.7088	8.91311	4.255	0.603109
2.84832	-1.06919	10.4531	3.51655	11.9193	6.04207	21.8558	6.05375	12.761	5.26141	30.304	6.86034	15.8853	3.47937	36.4183	10.8152	58.7442	8.92642	4.19203	0.616409
3.00086	-1.05594	10.4128	3.52989	11.9995	6.05545	21.9307	6.06698	12.8355	5.27471	30.2948	6.87377	16.004	3.49269	36.2214	10.8285	58.7838	8.93976	4.29324	0.629819
2.84916	-1.0426	10.4659	3.54314	11.9246	6.06877	21.9646	6.08031	12.7361	5.28812	30.3652	6.8871	16.0689	3.5059	36.3663	10.8418	58.7394	8.95307	4.39842	0.643129
2.71984	-1.02926	10.5491	3.55649	11.8455	6.0822	21.4935	6.0936	12.9122	5.30143	30.3437	6.90043	15.9975	3.51916	36.3252	10.8551	58.6843	8.9664	4.33224	0.656369
2.81639	-1.01601	10.4425	3.56978	11.9213	6.09554	21.3975	6.10688	12.8944	5.31483	30.3983	6.91377	16.1319	3.53253	36.4386	10.8686	58.8188	8.97974	4.42927	0.669649
2.7605	-1.00264	10.6829	3.58304	11.8229	6.10879	21.347	6.12026	12.91	5.32818	30.1167	6.92715	16.2967	3.5459	36.4244	10.8819	58.6051	8.99298	4.40208	0.683019
2.95611	-0.989338	10.5996	3.59646	11.9222	6.12215	21.2768	6.13371	12.9021	5.3415	30.3279	6.94048	16.4698	3.55924	36.459	10.8953	58.7232	9.00626	4.37467	0.696339
2.89465	-0.976018	10.7099	3.60991	11.9464	6.13551	21.1502	6.14704	13.1621	5.35487	30.4119	6.95385	16.4484	3.57266	36.4008	10.9086	58.6546	9.01963	4.43275	0.709629
2.92535	-0.962628	10.8885	3.62322	11.9952	6.14883	21.2305	6.16044	12.9757	5.36831	30.5509	6.96718	16.371	3.58595	36.4208	10.9218	58.7591	9.03297	4.5872	0.722969
3.01654	-0.949208	10.8012	3.63666	12.0037	6.16218	21.2021	6.17382	12.9484	5.38165	30.4075	6.98042	16.5563	3.59923	36.5194	10.9351	58.6842	9.0463	4.51138	0.736219
2.85591	-0.935908	10.6871	3.65005	11.8505	6.17549	21.2592	6.18714	13.2627	5.39503	30.3575	6.99367	16.6995	3.61266	36.6657	10.9485	58.6949	9.05969	4.6216	0.749479
2.82297	-0.922488	10.767	3.66333	11.9362	6.18872	21.371	6.20048	13.1645	5.40838	30.4329	7.00703	16.6095	3.62604	36.5702	10.9618	58.7218	9.07298	4.50091	0.762899
2.92057	-0.909088	10.9185	3.67669	12.1013	6.20199	21.3498	6.21388	13.1209	5.42165	30.4551	7.02032	17.032	3.63935	36.7238	10.9751	58.8111	9.08631	4.554	0.776259
3.18534	-0.895778	11.1532	3.69007	12.0143	6.21537	21.2473	6.22719	13.1975	5.43497	30.299	7.03361	16.9905	3.65275	36.4886	10.9884	58.9012	9.09972	4.43642	0.789579
2.92449	-0.882468	10.9677	3.70334	12.3586	6.22868	21.1229	6.24052	13.2102	5.44834	30.518	7.04695	16.8804	3.66611	36.758	11.0017	58.8616	9.11308	4.54379	0.802989
3.06641	-0.869118	10.9849	3.71664	12.0816	6.24199	21.1021	6.25382	13.2788	5.46165	30.3727	7.06024	17.0289	3.67938	36.5793	11.015	58.8465	9.12639	4.56565	0.816329
3.21835	-0.855798	11.0449	3.72997	12.2836	6.25535	21.23	6.26713	13.301	5.47495	30.5305	7.07352	17.1094	3.69267	36.7131	11.0283	58.9902	9.13975	4.61447	0.829599
3.00969	-0.842498	10.9674	3.74328	12.1829	6.26868	21.121	6.28037	13.3122	5.4883	30.2455	7.08689	17.0505	3.706	36.6701	11.0417	59.0595	9.15307	4.65435	0.843029
3.02458	-0.829158	11.1197	3.75653	12.2941	6.28206	21.1284	6.29368	13.3862	5.50159	30.4434	7.10029	17.1911	3.71931	36.7479	11.055	59.1964	9.16632	4.60826	0.856399
3.07129	-0.815888	11.0622	3.76986	12.1728	6.29544	21.0606	6.30698	13.3946	5.51484	30.5263	7.1136	17.2295	3.73262	36.7614	11.0684	59.1385	9.17966	4.85688	0.869669
3.07988	-0.802648	11.1858	3.78314	12.2719	6.30883	21.2604	6.32025	13.408	5.52818	30.3403	7.12699	17.3763	3.74594	36.855	11.0817	59.1186	9.19302	4.64272	0.883049
3.35898	-0.789368	11.2204	3.79641	12.1506	6.32218	21.1642	6.33358	13.422	5.54147	30.3713	7.14035	17.5913	3.75917	36.9273	11.095	59.0556	9.20634	4.52118	0.896379
3.25793	-0.776018	11.4595	3.80976	12.4369	6.33558	21.2863	6.34685	13.3308	5.55476	30.6515	7.15369	17.4071	3.7724	36.9063	11.1084	59.0794	9.21966	4.64569	0.909639
3.24966	-0.762778	11.2406	3.82304	12.2267	6.34889	21.3521	6.36012	13.7483	5.56816	30.4415	7.16705	17.4696	3.78581	36.9979	11.1218	58.9353	9.23298	4.82824	0.922969
3.13404	-0.749398	11.2099	3.83633	12.3256	6.36217	21.3614	6.37353	13.4365	5.58148	30.3224	7.18041	17.3892	3.79918	36.8952	11.1351	58.6692	9.24622	4.6886	0.936309
3.19398	-0.736068	11.4076	3.84974	12.2908	6.37548	21.2636	6.387	13.6451	5.59478	30.5088	7.19377	17.4024	3.81247	37.1514	11.1485	57.9811	9.2595	4.8017	0.949589
3.08447	-0.722808	11.3432	3.86319	12.3023	6.38884	21.2678	6.40034	13.5555	5.60812	30.4379	7.2071	17.451	3.82587	37.1001	11.1619	57.9547	9.27287	4.89078	0.962919
3.2582	-0.709388	11.383	3.8765	12.4557	6.40218	21.2248	6.41378	13.7084	5.62153	30.5082	7.22043	17.5393	3.83921	36.8758	11.1751	57.8266	9.28625	4.81548	0.976249
3.15615	-0.695928	11.459	3.88988	12.4255	6.41553	21.3115	6.42711	13.6518	5.63487	30.2727	7.23371	17.5496	3.85251	37.1865	11.1884	57.5283	9.29957	4.85343	0.989519
3.15319	-0.682598	11.5597	3.90325	12.3021	6.42885	21.38	6.4404	13.7307	5.64823	30.4739	7.24699	17.8013	3.86593	37.0796	11.2018	57.4874	9.31293	4.9171	1.00279
3.45632	-0.669188	11.6382	3.91654	12.4561	6.44208	21.1784	6.45376	13.7247	5.66162	30.627	7.26031	17.6232	3.87931	37.0319	11.2151	57.4305	9.32632	4.96683	1.01617
3.25209	-0.655808	11.7326	3.92992	12.4676	6.45534	21.3051	6.46712	13.7225	5.67488	30.55	7.27364	17.8096	3.89262	37.0436	11.2285	57.3562	9.3396	5.02789	1.02951
3.34622	-0.642528	11.5121	3.94331	12.644	6.46863	21.4067	6.48041	13.8302	5.68818	30.439	7.28693	17.899	3.906	37.0715	11.2418	57.0527	9.35298	4.86258	1.04282
3.23954	-0.629198	11.6279	3.95662	12.5632	6.48199	21.3372	6.4937	13.8937	5.70153	30.385	7.30026	17.8866	3.91933	37.3773	11.255	56.6285	9.36633	4.99064	1.05625
3.31418	-0.615828	11.7207	3.96998	12.506	6.49536	21.3516	6.50706	14.0086	5.71489	30.4178	7.31352	17.8022	3.93262	37.3129	11.2683	56.541	9.37965	4.85487	1.06959
3.42979	-0.602498	11.8753	3.98328	12.4901	6.50873	21.4799	6.52031	13.8729	5.72821	30.4838	7.32679	17.9079	3.94594	37.1658	11.2816	56.2588	9.39307	4.85405	1.08288
3.35736	-0.589218	11.8451	3.99653	12.5629	6.52201	21.5334	6.5336	13.9597	5.74148	30.4119	7.34018	17.9188	3.95927	37.1129	11.2949	56.1425	9.40639	4.8696	1.09628
3.35545	-0.575928	11.8707	4.00979	12.7009	6.53529	21.5185	6.54695	14.0685	5.75476	30.494	7.35356	18.0404	3.97257	37.381	11.3082	55.9334	9.41964	4.98918	1.1096
3.60036	-0.562688	11.8588	4.02314	12.708	6.5487	21.4125	6.56024	14.0651	5.76802	30.5014	7.36688	18.1629	3.98587	37.2895	11.3216	55.3939	9.43298	4.96354	1.12291
3.4734	-0.549418	11.9706	4.03645	12.7121	6.56207	21.5001	6.57349	13.9809	5.78137	30.5627	7.3803	18.2409	3.9992	37.533	11.3349	55.2983	9.44634	4.96335	1.13633
3.30482	-0.536048	12.0657	4.04971	12.7046	6.57539	21.0491	6.58685	14.0181	5.79471	30.3634	7.39362	18.4165	4.01244	37.4599	11.3482	54.8677	9.45965	5.10301	1.14967
3.42556	-0.522728	12.2175	4.06307	12.7211	6.58876	21.272	6.60013	14.3154	5.808	30.3659	7.40696	18.3625	4.02568	37.4894	11.3617	54.7043	9.47297	5.13633	1.16292
3.27398	-0.509458	12.0724	4.07634	12.7381	6.60213	21.2808	6.61341	14.159	5.82134	30.4528	7.4203	18.5247	4.03908	37.3781	11.3751	54.4424	9.48631	5.0801	1.17622
3.46844	-0.496108	12.1675	4.08958	12.7702	6.61542	21.4533	6.62683	14.0767	5.83462	30.5551	7.43369	18.4942	4.05243	37.4918	11.3884	54.3734	9.49954	4.99796	1.18961
3.61321	-0.482788	12.2396	4.10302	12.8125	6.62875	21.4953	6.64023	13.9955	5.84794	30.4114	7.44703	18.6805	4.06575	37.5184	11.4018	54.277	9.5128	5.1365	1.20292
3.54532	-0.469498	12.2883	4.11645	12.6686	6.64215	21.3287	6.65359	14.109	5.86138	30.5615	7.46039	18.6473	4.07917	37.4783	11.4151	54.0909	9.52618	5.03932	1.21624
3.47912	-0.456088	12.3218	4.12975	12.6521	6.65548	21.5342	6.66701	14.3317	5.87477	30.3894	7.47368	18.8338	4.09244	37.6559	11.4284	54.1068	9.5395	5.1586	1.22956
3.54563	-0.442678	12.4339	4.14319	13.0665	6.66877	21.3475	6.68036	14.3036	5.88809	30.453	7.48693	18.7603	4.10577	37.7443	11.4417	54.122	9.55282	5.04655	1.24278
3.57149	-0.429358	12.4513	4.15655	12.9043	6.68203	21.5006	6.69365	14.4264	5.90146	30.3036	7.50025	18.8274	4.11922	37.651	11.4551	54.1721	9.5662	5.06893	1.25604
3.4471	-0.415928	12.4261	4.16986	12.8704	6.69532	21.379	6.70705	14.3557	5.91487	30.3473	7.51355	19.0048	4.13257	37.6059	11.4684	54.0466	9.57953	5.24598	1.26941
3.5961	-0.402558	12.4689	4.1832	12.909	6.7086	21.3564	6.72041	14.3108	5.92818	30.2475	7.52689	18.966	4.14588	37.7877	11.4817	53.8632	9.59286	5.36699	1.28281
3.62606	-0.389308	12.5384	4.19656	12.87	6.72197	21.517	6.7337	14.3833	5.94147	30.3717	7.54017	19.1757	4.15927	37.8914	11.495	53.6389	9.60627	5.36084	1.29612
3.64545	-0.375978	12.7032	4.20981	12.9318	6.73526	21.5559	6.74702	14.5404	5.95484	30.2013	7.55346	19.1902	4.17261	37.8784	11.5083	52.554	9.61965	5.16842	1.30952
3.71295	-0.362618	12.5668	4.22314	12.909	6.74851	21.554	6.76039	14.4857	5.96815	30.3371	7.56677	19.1198	4.18588	37.8067	11.5215	52.1483	9.63293	5.30586	1.3228
3.56707	-0.349288	12.6582	4.23649	12.9966	6.76185	21.53	6.77364	14.558	5.98146	30.2734	7.58005	19.3764	4.19923	37.7877	11.5349	51.7523	9.64632	5.16668	1.33612
3.60928	-0.335968	12.7073	4.24977	13.1045	6.77514	21.4977	6.78688	14.5792	5.99479	30.2672	7.59342	19.3435	4.21259	37.9254	11.5482	51.5582	9.65964	5.29341	1.34955
3.4889	-0.322648	12.8193	4.26307	13.0534	6.78846	21.5633	6.80021	14.5983	6.00809	30.2454	7.60681	19.379	4.22588	37.8297	11.5615	51.352	9.6729	5.32296	1.36291
3.64292	-0.309408	12.65	4.27642	12.8705	6.80187	21.5259	6.81353	14.6519	6.02137	30.1535	7.62014	19.5162	4.23918	37.9082	11.5749	51.2934	9.68623	5.54731	1.37621
3.82939	-0.296138	12.8529	4.28973	13.0119	6.81528	21.5967	6.82674	14.8097	6.0347	29.9545	7.63354	19.5539	4.25247	38.0478	11.5882	51.2175	9.6996	5.16516	1.38963
3.53214	-0.282788	12.8677	4.30299	13.2641	6.82867	21.5555	6.84011	14.5466	6.048	29.6554	7.64685	19.7533	4.26567	37.9228	11.6016	51.1696	9.7129	5.40475	1.40296
3.76021	-0.269458	12.9649	4.31636	13.1148	6.84208	21.5686	6.85341	14.73	6.06126	29.7109	7.66019	19.9535	4.27894	38.0285	11.615	50.9869	9.72622	5.2871	1.41625
3.8316	-0.256208	12.8175	4.32968	13.2967	6.85543	21.6467	6.8667	14.6714	6.07459	29.4136	7.67356	19.8656	4.29232	37.9238	11.6284	51.0423	9.73954	5.3919	1.42955
3.89497	-0.242858	12.8954	4.34287	13.1845	6.86868	21.5703	6.88012	14.9572	6.08788	29.4535	7.68695	19.9352	4.30569	38.1138	11.6417	50.9254	9.75278	5.41024	1.44289
3.78546	-0.229538	13.0039	4.35628	13.2527	6.88203	21.5902	6.8936	14.9392	6.10115	29.4537	7.70023	19.956	4.31902	38.2452	11.6551	50.7937	9.76604	5.52667	1.45617
3.88785	-0.216258	13.1208	4.36973	13.1051	6.89536	21.7579	6.90691	14.9816	6.11456	29.242	7.71362	20.1143	4.33241	38.072	11.6684	50.8531	9.77941	5.28222	1.4695
3.86046	-0.202838	13.0282	4.38302	13.2706	6.90866	21.6069	6.92033	14.9313	6.12802	29.2985	7.72697	20.3253	4.34571	38.2279	11.6817	50.9081	9.79275	5.39372	1.48282
3.83411	-0.189388	13.2204	4.39644	13.1955	6.92199	21.5545	6.93366	14.8118	6.14135	29.2607	7.74023	20.2217	4.35905	38.179	11.695	50.7086	9.80606	5.54995	1.49606
3.83138	-0.176088	13.1189	4.4098	13.1248	6.93533	21.7854	6.94699	14.8883	6.15475	28.8775	7.75351	20.4239	4.37246	38.3403	11.7084	50.9383	9.81947	5.53068	1.50931
3.88058	-0.162688	13.191	4.4231	13.1491	6.94852	21.6834	6.96035	14.9622	6.16812	28.8978	7.76685	20.1913	4.38583	38.337	11.7217	50.931	9.83278	5.65136	1.52266
3.80092	-0.149298	13.133	4.43645	13.3412	6.96178	21.4516	6.97373	14.9162	6.18145	28.9523	7.78018	19.7151	4.39917	38.2781	11.735	50.9178	9.84609	5.58093	1.53601
3.89067	-0.136008	13.2116	4.44986	13.3764	6.97514	21.8432	6.98704	14.8633	6.19478	28.9091	7.79347	19.8834	4.41255	38.4446	11.7483	51.0161	9.8595	5.69173	1.54934
4.0347	-0.122648	13.3866	4.46315	13.3244	6.98848	21.7014	7.00033	15.0257	6.20813	28.7623	7.80683	19.8969	4.42588	38.4331	11.7615	50.986	9.87285	5.60095	1.56276
3.87023	-0.109288	13.4647	4.47646	13.269	7.0018	21.8136	7.01364	14.9191	6.22144	28.8772	7.8201	19.9876	4.43917	38.3915	11.7747	51.1034	9.88619	5.61108	1.57609
3.9322	-0.0959883	13.5093	4.48977	13.4107	7.01508	21.698	7.02691	14.9448	6.23472	28.8708	7.83335	19.9386	4.45248	38.4098	11.7881	51.1163	9.89958	5.69688	1.58938
3.89599	-0.0827183	13.5004	4.50301	13.334	7.02837	21.8072	7.04018	14.9873	6.24806	28.8338	7.84672	21.42	4.45248	38.3695	11.8015	51.2686	9.91293	5.48737	1.60278
4.09213	-0.0693983	13.6996	4.5163	13.3798	7.04171	21.8469	7.05356	15.1617	6.26129	28.6684	7.86009	21.4109	4.46582	38.4875	11.8147	51.261	9.92618	5.71558	1.61616
4.12838	-0.0561483	13.6663	4.52966	13.4663	7.05511	21.7922	7.06688	15.1258	6.27453	28.7316	7.87339	21.4142	4.47914	38.4267	11.8281	51.2792	9.93952	5.58931	1.6295
4.0721	-0.0428883	13.7067	4.54301	13.2958	7.0685	21.7325	7.08009	15.1362	6.28787	28.6723	7.88678	21.3452	4.49244	38.5271	11.8414	51.444	9.95286	5.61045	1.64289
3.94472	-0.0295283	13.6021	4.55626	13.4395	7.08186	21.9355	7.09344	15.0958	6.30121	28.7668	7.90012	21.5705	4.50576	38.6183	11.8547	51.2702	9.96616	5.66267	1.6562
4.14875	-0.0161983	13.7146	4.56961	13.363	7.09529	21.7157	7.10669	15.1287	6.31447	28.6392	7.91342	21.5583	4.51912	38.5285	11.8682	51.3369	9.9795	5.64501	1.66947
4.07546	-0.00293826	13.6187	4.58285	13.4508	7.10864	22.0586	7.11996	15.1698	6.32782	28.9853	7.92681	21.6146	4.53245	38.6091	11.8816	51.489	9.99285	5.83858	1.68277
4.18506	0.0104417	13.6992	4.59607	13.54	7.12192	21.7535	7.13339	15.3667	6.34112	28.7229	7.94019	21.751	4.54571	38.6341	11.8949	51.4038	10.0061	5.76066	1.69612
4.15741	0.0237717	14.0194	4.60951	13.6251	7.13526	21.9869	7.14685	15.2719	6.35442	28.7328	7.95352	21.7687	4.55903	38.7894	11.9083	51.4693	10.0193	5.73511	1.70947
4.20605	0.0370217	13.8408	4.62298	13.6199	7.14862	21.8616	7.16017	15.31	6.36781	28.7693	7.96688	21.7769	4.57226	38.7516	11.9217	51.6726	10.0327	5.79252	1.72278
4.17729	0.0504317	13.9069	4.63625	13.5792	7.16193	21.8008	7.17358	15.4413	6.38121	28.6609	7.98021	21.8928	4.58553	38.8543	11.935	51.4014	10.046	5.84659	1.73611
4.08217	0.0638917	13.9779	4.64969	13.6416	7.17526	21.8406	7.18697	15.3798	6.39451	28.6627	7.99348	21.873	4.59891	38.8165	11.9483	51.6277	10.0594	5.80684	1.74932
4.32177	0.0771817	13.9511	4.66305	13.6333	7.18855	21.8873	7.20027	15.4088	6.40794	28.7744	8.00681	21.8684	4.6123	39.0238	11.9616	51.6872	10.0727	6.03541	1.76258
4.06935	0.0906017	13.9611	4.67634	13.6631	7.20181	21.9959	7.21359	15.3104	6.42134	28.5942	8.02014	21.8827	4.62562	38.8508	11.9749	51.6461	10.086	6.08724	1.77596
4.30367	0.103982	14.003	4.68971	13.647	7.21506	22.0116	7.22696	15.2486	6.43468	28.5097	8.03347	21.7987	4.63904	38.854	11.9883	51.6489	10.0994	6.02162	1.78931
4.38498	0.117262	14.253	4.70311	13.6481	7.22839	21.8906	7.24022	15.0871	6.448	28.4735	8.04677	21.9223	4.65238	39.0502	12.0016	51.7125	10.1128	5.92716	1.80259
4.29453	0.130592	14.3287	4.71637	13.6277	7.24171	22.129	7.25355	15.3866	6.46137	28.5022	8.06008	21.8785	4.66569	38.9399	12.0148	51.7455	10.1262	6.07206	1.81597
4.29038	0.143962	14.0785	4.72972	13.5874	7.25498	21.8995	7.26687	15.2927	6.47469	28.5769	8.07337	22.1356	4.67904	38.9072	12.0281	51.8612	10.1395	6.03302	1.82931
4.35682	0.157282	14.3737	4.74312	13.7265	7.26835	21.9048	7.28016	15.4419	6.48801	28.5533	8.08665	21.991	4.69243	39.0544	12.0414	51.7713	10.1529	5.98455	1.84263
4.25746	0.170602	14.1906	4.75638	13.7661	7.28167	22.1244	7.29343	15.4003	6.50134	28.4774	8.10003	22.0697	4.70576	39.041	12.0547	51.7132	10.1662	6.13175	1.85605
4.40555	0.183902	14.3326	4.76965	13.7997	7.29495	21.7088	7.30676	15.5024	6.51461	28.3789	8.11339	22.271	4.71912	39.2001	12.068	51.9195	10.1795	6.1135	1.86942
4.322	0.197122	14.363	4.78298	13.7484	7.3084	22.0926	7.32007	15.4403	6.52782	28.4714	8.12669	22.0604	4.73242	39.314	12.0814	51.8386	10.1928	6.01854	1.88276
4.40753	0.210402	14.3629	4.79627	13.8369	7.32179	22.0628	7.33335	15.6792	6.54115	28.5343	8.14006	22.4398	4.74572	39.1535	12.0947	51.8544	10.2061	6.08378	1.89617
4.44565	0.223772	14.6118	4.80952	13.9599	7.33513	21.9219	7.34674	15.7862	6.55451	28.4471	8.15341	22.3921	4.75902	39.2968	12.1081	51.8115	10.2194	6.1364	1.90949
4.3332	0.237112	14.4497	4.82289	13.9285	7.34856	22.105	7.36004	15.5093	6.56773	28.6298	8.16671	22.7218	4.77234	39.2044	12.1215	51.9167	10.2328	6.3858	1.92277
4.41464	0.250372	14.5039	4.83618	13.9361	7.36191	22.0131	7.37327	15.6823	6.5811	28.6124	8.18005	22.5257	4.78569	39.3	12.1349	51.8115	10.2461	6.21588	1.93607
4.34471	0.263742	14.8358	4.84938	13.8215	7.37519	22.0528	7.38666	15.7548	6.59444	28.5525	8.19343	22.6262	4.79896	39.5169	12.1483	51.8279	10.2593	6.19598	1.94942
4.46407	0.277052	14.6719	4.86273	13.9392	7.38849	22.1425	7.40007	15.7008	6.60773	28.5699	8.20677	22.8333	4.81229	39.4824	12.1617	51.8252	10.2726	6.29199	1.96274
4.60961	0.290302	14.6981	4.87617	13.8748	7.40178	21.985	7.41339	15.9236	6.62117	28.7911	8.22012	22.7179	4.82557	39.5703	12.175	51.956	10.2859	6.15173	1.97604
4.40012	0.303712	14.7819	4.8895	13.883	7.41512	21.873	7.42677	15.8172	6.63462	28.5084	8.23346	22.5943	4.83882	39.5102	12.1882	51.9	10.2993	6.30065	1.9894
4.56567	0.317162	14.8591	4.9029	13.9028	7.42845	22.0025	7.44014	15.8124	6.64794	28.4998	8.24674	22.7992	4.85217	39.3921	12.2015	51.9975	10.3126	6.34434	2.00265
4.68395	0.330472	14.7973	4.91631	13.9689	7.44179	22.2007	7.45344	15.8862	6.66133	28.7157	8.26006	22.8249	4.86554	39.4125	12.2149	51.9937	10.326	6.25755	2.01587
4.64081	0.343872	14.8377	4.92961	14.0628	7.45504	21.8418	7.46682	15.8372	6.67472	28.6401	8.27339	22.7594	4.87889	39.4127	12.2282	51.916	10.3393	6.46648	2.02924
4.57209	0.357232	14.8545	4.943	13.9209	7.46836	22.0651	7.4802	15.9988	6.68803	28.7445	8.28673	23.0177	4.89227	39.4765	12.2415	51.94	10.3526	6.22617	2.04257
4.68042	0.370522	14.8994	4.95642	13.9061	7.48173	22.0094	7.49348	15.8949	6.70134	28.6666	8.30002	23.1928	4.90558	39.5883	12.2549	52.0245	10.366	6.45073	2.05588
4.80183	0.383862	14.9907	4.96973	13.9655	7.49508	21.5291	7.5068	15.9889	6.71469	28.723	8.31335	23.3061	4.9189	39.7284	12.2681	51.7042	10.3794	6.1416	2.0693
4.568	0.397252	14.9737	4.98306	13.8268	7.50838	21.1162	7.52015	15.9142	6.72803	28.8596	8.32661	23.3123	4.93227	39.6576	12.2814	51.968	10.3927	6.41431	2.08259
4.68724	0.410562	15.0829	4.99637	13.9454	7.52167	20.923	7.53341	15.9825	6.74129	28.7375	8.33988	23.3936	4.94568	39.632	12.2947	51.8225	10.4062	6.56466	2.09593
4.6847	0.423812	14.9309	5.00964	13.9349	7.53496	20.7831	7.54671	16.1063	6.7546	28.8248	8.35322	23.3922	4.95905	39.5753	12.3081	51.9879	10.4195	6.51371	2.10933
4.60371	0.437182	15.1058	5.02293	13.8837	7.54834	20.3863	7.56009	15.897	6.76785	28.8111	8.3666	23.5366	4.97239	39.8287	12.3213	51.9177	10.4327	6.70763	2.1227
4.77124	0.450472	15.2632	5.0363	13.9946	7.56174	20.3078	7.5734	15.946	6.78113	28.8332	8.3799	23.5212	4.9857	40.0345	12.3347	51.8569	10.4461	6.57827	2.13603
4.71701	0.463732	15.3454	5.04956	14.1005	7.57513	20.253	7.58662	15.9125	6.7945	28.8763	8.39328	23.6504	4.999	39.9015	12.348	52.0792	10.4594	6.53367	2.14946
4.93403	0.477082	15.3779	5.0628	14.1742	7.58848	20.3167	7.59998	16.0821	6.80784	29.086	8.40662	23.8194	5.01233	39.9089	12.3613	51.9634	10.4727	6.61374	2.16279
4.98148	0.490402	15.3349	5.07614	14.0429	7.60187	20.0719	7.61326	16.081	6.8211	28.8519	8.41991	24.0266	5.02569	39.8221	12.3747	52.011	10.486	6.65591	2.17603
4.89043	0.503662	15.3917	5.08941	14.151	7.6152	20.1052	7.62646	16.0388	6.83447	28.9328	8.4333	24.0897	5.03902	40.1293	12.3881	52.0595	10.4993	6.50396	2.18936
4.77768	0.516972	15.471	5.10263	14.1991	7.62848	20.2112	7.63985	16.1451	6.84773	28.8287	8.44671	24.2989	5.05227	40.0321	12.4014	52.1144	10.5126	6.65675	2.20273
4.93203	0.530282	15.4547	5.11606	14.1562	7.64183	19.8644	7.65328	16.3099	6.86104	28.7888	8.46005	24.6816	5.06557	40.1265	12.4148	52.1037	10.5259	6.6605	2.21603
4.89034	0.543562	15.6905	5.12944	14.0703	7.65515	20.0013	7.66656	16.1795	6.87446	28.8356	8.47342	24.5413	5.07886	39.9894	12.4281	51.8969	10.5392	6.67031	2.22937
5.12848	0.556942	15.5257	5.14276	14.2427	7.66848	19.8729	7.67997	16.2918	6.88791	28.9347	8.48679	24.6418	5.09213	40.0013	12.4414	51.9327	10.5526	6.91171	2.24266
4.79179	0.570372	15.4684	5.15619	14.28	7.68183	19.9987	7.69333	16.4352	6.90125	29.0737	8.50006	24.9155	5.10547	40.0942	12.4547	52.1151	10.5659	6.65835	2.25585
4.93406	0.583692	15.7375	5.16959	14.2266	7.69512	19.8172	7.70665	16.5242	6.91468	28.975	8.51341	24.9841	5.11884	40.1006	12.4681	52.0223	10.5793	6.71401	2.26911
5.06553	0.597122	15.45	5.18289	14.0963	7.70836	19.8342	7.72003	16.2371	6.92803	29.0153	8.52676	24.6985	5.13219	40.0188	12.4814	51.7898	10.5926	6.88661	2.28248
4.97513	0.610492	15.821	5.19625	14.1985	7.7216	19.8681	7.73343	16.3563	6.94131	29.0983	8.54008	24.9034	5.14557	40.1273	12.4947	51.9752	10.6059	6.81796	2.29583
5.01203	0.623802	15.7249	5.20968	14.2874	7.73496	19.852	7.74671	16.3881	6.95462	29.0401	8.55338	24.8031	5.15891	40.2198	12.5081	51.9532	10.6193	6.80927	2.30915
5.15983	0.637122	15.8269	5.22296	14.2343	7.74826	19.9616	7.76007	16.6108	6.96794	29.0856	8.56667	25.0096	5.17221	40.1707	12.5213	51.8114	10.6327	6.83701	2.32254
4.91544	0.650532	16.1146	5.23631	14.1068	7.76153	19.8978	7.7734	16.6271	6.98124	29.1285	8.57993	25.1681	5.18559	40.3388	12.5345	51.8298	10.646	6.9794	2.33587
5.16137	0.663852	15.961	5.24967	14.2341	7.77487	19.9175	7.78666	16.4749	6.99453	29.0512	8.59319	25.1869	5.199	40.228	12.5479	51.8089	10.6594	7.01911	2.34922
5.26943	0.677182	15.9721	5.26293	14.3317	7.78818	20.0262	7.79994	16.6326	7.00787	29.2219	8.60653	25.3034	5.21232	40.2457	12.5612	51.8054	10.6728	6.95487	2.36264
5.02589	0.690502	16.0693	5.27622	14.2911	7.80149	19.9772	7.81328	16.3928	7.02111	29.2641	8.61988	25.3678	5.2257	40.2883	12.5745	51.7288	10.686	6.9417	2.37601
5.15221	0.703732	16.0029	5.28954	14.164	7.81487	19.9609	7.8266	16.5677	7.03436	29.2808	8.63316	25.7197	5.23904	40.4172	12.5879	51.7024	10.6994	6.86235	2.38931
5.23135	0.717002	16.1061	5.30283	14.2436	7.8283	19.9804	7.8399	16.6156	7.04768	29.0862	8.64655	25.7765	5.25233	40.549	12.6012	51.6993	10.7127	7.01252	2.40272
5.43913	0.730352	16.0009	5.31612	14.2649	7.84165	19.9645	7.85325	16.6907	7.06103	29.2714	8.65986	25.9471	5.26566	40.3408	12.6145	51.66	10.726	7.09441	2.41604
5.37453	0.743642	13.3959	5.32946	14.3521	7.85508	20.1019	7.86651	16.7703	7.07428	29.2105	8.67318	26.1368	5.27898	40.3613	12.628	51.6095	10.7393	7.14243	2.42933
5.17563	0.756892	13.4343	5.34269	14.3548	7.86843	19.9307	7.87971	16.7419	7.08767	29.3948	8.68659	26.1444	5.29233	40.5205	12.6414	51.5386	10.7526	7.14401	2.44266
5.45695	0.770242	13.4508	5.35587	14.1696	7.88169	20.0738	7.89309	16.8189	7.10097	29.2982	8.69997	26.4112	5.3056	40.5973	12.6547	51.6091	10.7659	7.17216	2.45596
5.39978	0.783532	13.5512	5.36928	14.4581	7.89504	20.006	7.90653	16.813	7.11424	29.3708	8.71333	26.5182	5.3189	40.3901	12.6682	51.5654	10.7792	7.26837	2.46927
5.08256	0.796802	13.6405	5.38271	14.2232	7.90842	20.2241	7.91985	16.8288	7.12766	29.3129	8.7267	26.4959	5.33214	40.6458	12.6815	51.3533	10.7925	6.95346	2.48262
5.41072	0.810192	13.6889	5.39601	14.609	7.92174	20.0883	7.93326	16.9034	7.1411	29.317	8.74005	26.7587	5.34537	40.5431	12.6947	51.3649	10.8058	7.10615	2.49594
5.35668	0.823612	13.8473	5.40943	14.6054	7.93511	20.0041	7.94662	16.8805	7.15447	29.3098	8.75334	26.8859	5.35868	40.5725	12.7081	51.0023	10.8192	7.11626	2.50921
5.4004	0.836942	13.7553	5.42282	14.3134	7.94842	19.9995	7.95992	16.9759	7.16788	29.4342	8.76664	26.8541	5.37206	40.5906	12.7214	51.0389	10.8326	7.40928	2.52245
5.37502	0.850362	13.8309	5.43615	14.587	7.9617	19.9958	7.97332	16.977	7.18126	29.3662	8.77999	27.1449	5.38541	40.5433	12.7347	50.7416	10.8459	7.19946	2.53579
5.29287	0.863762	13.9755	5.44953	14.5917	7.97502	20.0616	7.98673	16.8118	7.19451	29.4991	8.79329	27.0851	5.39882	40.507	12.748	50.7306	10.8592	7.21807	2.54916
5.38663	0.877072	13.8065	5.46295	14.6246	7.98838	20.0933	8.00001	17.1347	7.20781	29.5057	8.80661	27.3436	5.41216	40.6086	12.7614	50.5901	10.8726	7.21946	2.56244
5.54354	0.890432	13.9903	5.47625	14.5892	8.00167	19.9468	8.01334	17.1937	7.22117	29.5543	8.81992	27.1971	5.42545	40.3866	12.7746	50.4524	10.886	7.46599	2.57586
5.46835	0.903792	14.0184	5.48958	14.535	8.01492	19.9861	8.02669	17.0395	7.23448	29.5922	8.83316	27.6828	5.43885	40.5288	12.7878	50.5747	10.8993	7.44402	2.58914
5.65249	0.917082	14.0923	5.50295	14.5575	8.02824	20.0401	8.03994	17.2543	7.24777	29.6949	8.8464	27.656	5.45227	40.404	12.8012	50.3261	10.9127	7.31792	2.60247
5.64262	0.930382	14.0398	5.5162	14.6499	8.04153	20.1064	8.05325	17.1617	7.26111	29.6563	8.85976	27.9822	5.46559	40.4579	12.8145	50.2306	10.926	7.20067	2.61586
5.49208	0.943732	14.2213	5.5295	14.6437	8.05481	19.9949	8.06661	17.275	7.2744	29.5539	8.87312	27.99	5.47896	40.4554	12.8278	50.2084	10.9393	7.36608	2.62926
5.69717	0.957032	14.2245	5.54287	14.6706	8.06821	20.0602	8.07992	17.2111	7.28766	29.7431	8.88641	28.1948	5.4923	40.4753	12.8412	49.949	10.9526	7.35764	2.64258
5.6428	0.970332	14.3722	5.55617	14.6054	8.0816	20.115	8.09319	17.2138	7.30098	29.7747	8.89982	28.3053	5.50558	40.5221	12.8545	49.9498	10.9659	7.4132	2.65595
5.58926	0.983652	14.4567	5.5694	14.6909	8.09494	20.116	8.10649	17.1872	7.31434	29.9332	8.91317	28.4214	5.51892	40.4605	12.8678	50.0216	10.9793	7.38548	2.66929
5.62424	0.996962	14.4599	5.58277	14.7198	8.10834	20.2826	8.11979	17.1425	7.32761	29.6407	8.92646	28.4	5.53224	40.4319	12.8812	49.8105	10.9926	7.58421	2.68254
5.57748	1.0102	14.6468	5.596	14.7946	8.12169	20.0944	8.13301	17.3471	7.34096	29.7994	8.93986	28.4419	5.54556	40.3378	12.8946	49.764	11.0059	7.62773	2.69588
5.78648	1.02356	14.602	5.60923	14.6902	8.13501	20.204	8.14643	17.3148	7.35426	29.6746	8.95327	28.6368	5.55882	40.3501	12.9079	49.8363	11.0192	7.56283	2.70924
5.72169	1.03683	14.6755	5.62259	14.875	8.14835	20.185	8.15987	17.3979	7.3675	29.7755	8.96661	28.4111	5.57215	40.3641	12.9214	49.8443	11.0325	7.42562	2.72254
5.66253	1.05007	14.8258	5.636	14.775	8.16167	20.1441	8.17315	17.6674	7.38093	29.5623	8.97997	28.3912	5.58541	40.2862	12.9347	49.6489	11.0458	7.58013	2.73589
5.77009	1.06344	14.8755	5.64927	14.8591	8.17496	20.1995	8.18659	17.4396	7.39435	29.7426	8.99334	28.4205	5.59867	40.2463	12.948	49.5241	11.0591	7.59002	2.74921
5.92004	1.07688	14.8732	5.66268	14.8746	8.18837	20.2022	8.19995	17.4856	7.40767	29.7813	9.00662	28.6288	5.61199	39.8309	12.9613	49.4969	11.0724	7.47202	2.76247
5.81122	1.09016	14.9866	5.67609	14.8961	8.20171	20.1751	8.21326	17.528	7.42107	29.7838	9.01991	28.8337	5.62535	39.8959	12.9747	49.4899	11.0858	7.67411	2.77575
5.83672	1.10359	15.0273	5.68937	14.9079	8.21496	20.1801	8.22661	17.493	7.43446	29.8236	9.03325	29.0416	5.63861	39.8625	12.9879	49.4746	11.0991	7.66051	2.78909
5.936	1.11698	15.0805	5.70279	14.9199	8.22825	20.2077	8.24002	17.5718	7.44775	29.675	9.04656	29.0556	5.65199	39.6998	13.0013	49.2884	11.1124	7.71969	2.80241
5.99318	1.1303	15.0779	5.71619	14.9213	8.24157	20.2602	8.25331	17.6832	7.46107	29.8323	9.05983	29.4307	5.66538	39.774	13.0146	49.2004	11.1258	7.66754	2.8157
5.90541	1.14367	15.2218	5.72949	14.6712	8.25486	20.3777	8.26663	17.645	7.47448	29.8589	9.07317	29.4178	5.67867	39.6594	13.0278	49.1384	11.1392	7.72155	2.82903
5.98241	1.15709	15.0867	5.74288	14.8878	8.26812	19.9857	8.27995	17.6077	7.48778	30.0476	9.08644	29.671	5.69207	39.855	13.0411	49.0035	11.1525	7.71075	2.84239
5.93777	1.17037	15.3475	5.75621	14.7555	8.28148	20.3046	8.29321	17.8271	7.50112	30.0479	9.09968	29.8286	5.70548	39.8254	13.0544	49.1637	11.1659	7.83754	2.85571
6.07022	1.1837	15.2976	5.76946	14.767	8.29474	20.2402	8.30647	17.8483	7.51446	29.9933	9.11304	29.8552	5.71878	39.9708	13.0678	48.8708	11.1792	7.83809	2.86912
6.01238	1.19704	15.4107	5.78273	14.8326	8.30801	20.2311	8.31985	17.7675	7.52769	29.9293	9.12638	30.08	5.73216	39.8301	13.0811	48.9711	11.1925	7.82092	2.8825
6.10135	1.21032	15.3293	5.79609	14.9372	8.32139	20.2855	8.3332	17.871	7.54099	29.9645	9.1397	30.0628	5.74549	39.7254	13.0945	49.0394	11.2059	7.81883	2.89579
5.91482	1.22358	15.4033	5.80939	14.9352	8.33479	20.3203	8.34643	17.7827	7.55433	30.2099	9.15311	30.3762	5.75878	39.5761	13.1078	48.868	11.2192	8.02359	2.90921
6.1602	1.23691	15.5837	5.82262	14.9552	8.34816	20.3831	8.35975	17.9703	7.56767	30.1268	9.16645	30.2871	5.77212	39.7356	13.121	48.8757	11.2326	7.84631	2.92255
6.09837	1.25022	15.7203	5.836	14.9968	8.36157	20.0785	8.373	17.9433	7.58094	30.0247	9.17978	30.5525	5.78544	39.7028	13.1345	48.7218	11.2459	8.03629	2.93581
5.99876	1.26346	15.6601	5.84926	14.9809	8.3749	20.2125	8.38619	17.9255	7.5943	30.0548	9.19315	30.6233	5.79875	39.6384	13.1479	48.8386	11.2592	7.93799	2.94913
6.12257	1.27679	15.6526	5.86243	15.0627	8.38819	20.3434	8.39958	17.9009	7.6076	30.2417	9.20655	30.6801	5.81204	39.5964	13.1612	48.7587	11.2725	7.98963	2.96249
6.10083	1.29007	15.9246	5.87587	15.0206	8.4015	20.2156	8.413	17.9443	7.62087	30.0751	9.21986	30.87	5.82535	39.6668	13.1746	48.8077	11.2858	8.0823	2.97583
6.07685	1.30332	15.6941	5.88928	15.0036	8.41486	19.9666	8.4263	18.0312	7.63428	30.2059	9.23328	30.9063	5.8386	39.5926	13.188	48.6913	11.2991	7.93097	2.98914
6.27138	1.31672	15.8036	5.90258	15.0425	8.42819	20.1655	8.43974	18.0696	7.64771	30.0381	9.24665	31.2458	5.85184	39.6706	13.2012	48.5308	11.3124	8.01657	3.00248
6.29624	1.33014	15.8433	5.916	15.1434	8.44155	20.2622	8.45307	18.1092	7.66103	30.1831	9.25993	31.3898	5.86522	39.7256	13.2145	48.6217	11.3257	8.12252	3.01573
6.28931	1.34342	15.8692	5.92937	15.0869	8.45488	20.2101	8.46641	18.086	7.67445	30.2012	9.27324	31.3056	5.87858	39.6125	13.2279	48.4795	11.3391	7.99552	3.029
6.28213	1.35687	15.8468	5.94271	15.1252	8.46813	20.2055	8.47982	18.0681	7.68781	30.29	9.28656	31.3536	5.89187	39.6059	13.2412	48.6448	11.3524	8.06756	3.04235
6.2508	1.37026	16.1552	5.9561	15.376	8.48141	20.0866	8.49323	18.0255	7.70111	30.2904	9.29987	31.6841	5.90523	39.4799	13.2545	48.4008	11.3657	8.23048	3.05568
6.43502	1.38356	16.1384	5.96951	15.2723	8.49476	20.073	8.50654	18.0175	7.71447	30.464	9.31313	31.6803	5.91861	39.6478	13.2679	48.385	11.3791	8.30095	3.06897
6.40645	1.39694	15.9648	5.9828	15.3208	8.50811	20.1246	8.51989	18.2891	7.7279	30.3245	9.32642	31.8804	5.93194	39.5295	13.2811	48.4637	11.3925	8.36197	3.08232
6.25653	1.41036	16.1491	5.99615	15.2421	8.52138	20.0009	8.53323	18.3274	7.74118	30.2751	9.33972	31.8677	5.94529	39.5984	13.2944	48.3956	11.4058	8.2422	3.09565
6.42647	1.42365	16.2033	6.00945	15.4308	8.53467	20.2148	8.54653	18.316	7.75444	30.3508	9.35301	32.0082	5.95874	39.7882	13.3077	48.4005	11.4192	8.21998	3.10895
6.52083	1.43695	16.2683	6.0227	15.3303	8.54794	20.0424	8.55987	18.3077	7.76779	30.4145	9.36634	32.0814	5.97206	39.6697	13.321	48.4197	11.4325	8.27653	3.12236
6.60165	1.45031	16.4309	6.03602	15.3855	8.56121	19.9801	8.57319	18.3675	7.78106	30.5761	9.3797	32.1124	5.98545	39.7177	13.3343	48.4335	11.4458	8.33692	3.13576
6.46271	1.46358	16.2213	6.04939	15.493	8.5746	20.0527	8.58647	18.4328	7.79434	30.4707	9.39298	32.2901	5.99879	39.7336	13.3477	48.485	11.4591	8.37443	3.14909
6.3076	1.47686	16.2074	6.06267	15.4885	8.58802	19.9779	8.5997	18.5375	7.80769	30.4803	9.40638	32.3571	6.01206	39.8689	13.3611	48.4948	11.4725	8.28247	3.16245
6.50483	1.49018	16.3238	6.07596	15.5873	8.60135	19.9099	8.61306	18.3638	7.821	30.5454	9.4197	32.6062	6.0254	39.7893	13.3743	48.472	11.4858	8.44245	3.17578
6.3254	1.50348	16.4667	6.08931	15.6227	8.61477	20.0169	8.62633	18.4002	7.83429	30.652	9.43302	32.5355	6.03874	39.8033	13.3878	48.5722	11.4992	8.33507	3.18906
6.7461	1.51673	16.4854	6.10257	15.5815	8.62814	19.9976	8.63958	18.578	7.84761	30.646	9.44641	32.8444	6.05203	39.8475	13.4012	48.5699	11.5125	8.60958	3.20245
6.73462	1.53006	16.5715	6.11579	15.5953	8.64147	19.7997	8.65296	18.3323	7.86093	30.654	9.45981	32.8358	6.06531	39.7571	13.4145	48.4718	11.5257	8.64556	3.21579
6.73248	1.54333	16.5912	6.12914	15.7634	8.65482	19.9667	8.66636	18.541	7.87419	30.539	9.47312	32.9311	6.07861	39.9578	13.4279	48.3894	11.539	8.54255	3.22908
6.78791	1.55657	16.5488	6.14251	15.5124	8.66821	19.972	8.67969	18.438	7.88757	30.7378	9.48651	33.1113	6.09191	39.9019	13.4412	48.437	11.5524	8.55337	3.24244
6.82428	1.56995	16.7317	6.1558	15.5217	8.68152	19.9211	8.69314	18.4647	7.90099	30.7707	9.49984	33.138	6.10518	39.9836	13.4545	48.448	11.5657	8.52326	3.25576
6.79167	1.5834	16.7136	6.16928	15.8462	8.69488	19.9013	8.70647	18.5723	7.91428	30.8397	9.51315	33.3089	6.11845	40.0632	13.4679	48.5961	11.579	8.57061	3.26901
6.73744	1.59671	16.644	6.18263	15.6401	8.70826	19.9284	8.71976	18.6612	7.92769	30.8057	9.52647	33.4812	6.13184	40.1871	13.4812	48.4659	11.5923	8.57777	3.28229
6.811	1.61015	16.8477	6.19587	15.7379	8.72151	19.9705	8.73319	18.5456	7.9411	30.7027	9.53981	33.5126	6.14515	40.091	13.4945	48.4476	11.6056	8.57695	3.29564
6.69045	1.62353	16.7506	6.20931	15.8478	8.73479	19.8454	8.74659	18.692	7.95439	30.8763	9.55311	33.6597	6.15853	40.1765	13.5078	48.4101	11.6189	8.35992	3.30895
6.88842	1.63687	16.6751	6.22271	15.8173	8.74808	19.9379	8.75988	18.5973	7.96772	30.7065	9.56642	33.852	6.17188	40.1636	13.5212	48.3624	11.6323	8.72306	3.32224
6.96802	1.65023	16.7988	6.23601	15.8924	8.76139	19.9711	8.77321	18.7819	7.9811	30.9135	9.57973	33.7094	6.18516	40.1071	13.5344	48.3987	11.6457	8.85096	3.3356
6.79566	1.66362	16.854	6.24938	15.8594	8.7747	19.9243	8.78652	18.6784	7.99441	30.8131	9.59303	33.9729	6.19856	40.161	13.5476	48.4617	11.659	8.94602	3.34892
6.91231	1.67693	17.1166	6.26271	16.0306	8.78801	19.928	8.79976	18.6516	8.00775	30.8531	9.60625	34.1216	6.212	40.2133	13.561	48.3844	11.6724	8.75337	3.36222
6.92487	1.69024	17.1897	6.27596	16.0013	8.80129	19.9226	8.81305	18.4452	8.02111	30.8599	9.61957	34.2491	6.22533	40.1698	13.5743	48.3474	11.6858	8.64321	3.37564
6.97895	1.70358	16.9587	6.28928	15.9194	8.81457	20.0122	8.82644	18.2385	8.03431	30.8204	9.63294	34.2922	6.23874	40.225	13.5876	48.2446	11.6991	8.83625	3.38896
7.08778	1.71679	16.9167	6.30264	16.107	8.82793	19.8754	8.83975	18.1222	8.04756	30.7221	9.64623	34.5422	6.25207	40.2397	13.601	48.1733	11.7124	8.99445	3.40228
7.05737	1.73008	17.133	6.31595	16.1118	8.84134	19.9225	8.85301	17.8352	8.06088	30.9021	9.65962	34.487	6.26536	40.3098	13.6143	48.1472	11.7257	8.88809	3.41573
7.05465	1.74346	17.1772	6.32925	16.1585	8.85467	19.9402	8.86638	17.8431	8.07416	30.8408	9.67296	34.7929	6.27863	40.3332	13.6276	47.9818	11.7391	8.88382	3.42906
7.1107	1.75678	17.1697	6.34261	16.201	8.86805	19.7966	8.87961	17.7662	8.08741	31.0224	9.68628	34.7232	6.29196	40.2747	13.641	48.0196	11.7524	9.00925	3.44235
7.25769	1.77002	17.2433	6.35582	16.3391	8.8814	19.8773	8.89286	17.5722	8.10076	30.9718	9.69965	34.7285	6.30527	40.2717	13.6544	47.8863	11.7658	9.06882	3.45566
7.22702	1.78335	17.3038	6.36901	16.3067	8.89471	19.9115	8.90626	17.5478	8.11403	31.01	9.71309	34.8726	6.31853	40.4796	13.6677	47.7411	11.779	8.90039	3.46904
7.17887	1.79663	17.3786	6.38242	16.3109	8.9081	19.7597	8.91966	17.4087	8.12726	30.8419	9.72643	35.0131	6.33185	40.4174	13.6812	47.8674	11.7923	8.97549	3.48239
7.15478	1.80987	17.3507	6.39582	16.3068	8.92148	19.8075	8.93299	17.3806	8.14066	31.1416	9.73981	35.1965	6.34516	40.5295	13.6945	47.896	11.8056	9.19944	3.49573
7.22742	1.82327	17.1989	6.4091	16.1546	8.93486	19.9156	8.94638	17.3851	8.15409	30.9739	9.75316	35.3016	6.35836	40.5968	13.7078	47.8563	11.8189	9.08061	3.50903
7.2352	1.83671	17.437	6.4225	16.3531	8.94823	19.8065	8.95973	17.3978	8.1674	31.2395	9.76644	35.4098	6.37171	40.5596	13.7212	47.822	11.8322	9.24277	3.52227
7.35408	1.85001	17.3672	6.43585	16.4665	8.96153	19.9364	8.97303	17.4502	8.18082	31.0945	9.77973	35.5194	6.38506	40.7772	13.7345	47.864	11.8456	9.10325	3.53555
7.309	1.86344	17.3976	6.44914	16.4169	8.97476	19.7687	8.98646	17.5235	8.19424	31.1191	9.7931	35.6787	6.39838	40.5089	13.7478	47.8695	11.8589	9.31506	3.54887
7.37186	1.8768	17.4398	6.46258	16.5813	8.98812	19.7989	8.99986	17.3534	8.20753	31.0777	9.8064	35.738	6.4118	40.6821	13.7611	47.7143	11.8721	9.12648	3.56219
7.33636	1.89012	17.5598	6.476	16.5856	9.00153	19.8004	9.01314	17.3412	8.22093	31.103	9.81972	35.6613	6.42516	40.5768	13.7745	47.7835	11.8856	9.20915	3.57552
7.42561	1.90345	17.5751	6.48927	16.6017	9.01486	19.9411	9.02647	17.509	8.23431	31.1165	9.83302	35.8433	6.43846	40.7147	13.7877	47.9184	11.899	9.27353	3.58887
7.49388	1.91687	17.6697	6.50261	16.5659	9.02809	19.6984	9.03979	17.3905	8.24761	31.1655	9.84627	35.8809	6.45186	40.6209	13.801	47.8052	11.9123	9.24818	3.60214
7.32566	1.93016	17.7628	6.51595	16.769	9.04139	19.9038	9.05307	17.395	8.26091	31.1859	9.85956	35.9326	6.4653	40.6644	13.8144	47.7914	11.9257	9.35753	3.61547
7.40798	1.9435	17.7151	6.52919	16.5975	9.05466	19.9155	9.06636	17.3882	8.27426	31.3114	9.87292	36.1886	6.47861	40.6523	13.8276	47.8649	11.939	9.24281	3.62887
7.43347	1.95682	17.7923	6.54251	16.6147	9.0679	19.8783	9.07971	17.2013	8.28754	31.1863	9.88626	36.1729	6.49195	40.7872	13.8409	47.766	11.9523	9.37817	3.64227
7.40441	1.97008	17.8688	6.55589	16.5762	9.08129	19.871	9.09303	17.3444	8.30083	31.1035	9.89953	36.1067	6.50527	40.7832	13.8543	47.675	11.9657	9.31613	3.65559
7.62286	1.98336	17.8189	6.56921	15.684	9.09469	19.798	9.10631	17.1081	8.31416	31.183	9.91291	36.4076	6.51858	40.7445	13.8676	47.7312	11.979	9.42798	3.669
7.58929	1.99672	17.8375	6.58251	16.0566	9.10807	19.7629	9.11964	17.3572	8.32744	31.2272	9.92623	36.5832	6.53191	40.6739	13.8809	47.622	11.9923	9.44974	3.68233
7.61624	2.01006	17.8469	6.59586	16.0172	9.12148	19.7522	9.13292	17.2317	8.34069	31.2586	9.93952	36.6162	6.54527	40.5069	13.8943			9.29277	3.69565
7.6125	2.02332	17.8454	6.60907	16.1353	9.13484	19.7183	9.14612	17.1954	8.35401	31.1832	9.95293	36.7221	6.55858	40.5735	13.9077			9.4835	3.709
7.70286	2.03667	17.5001	6.62229	16.2311	9.14816	19.7825	9.15954	17.2495	8.36731	31.3897	9.96634	36.8475	6.57187	40.4183	13.921			9.531	3.72234
7.7164	2.0499	17.6795	6.63564	16.2296	9.16147	19.4932	9.17293	17.1938	8.38053	31.2298	9.97963	36.7585	6.58519	40.3351	13.9344			9.52273	3.73564
7.68309	2.06314	17.7454	6.64906	16.6609	9.17485	19.5255	9.18622	17.3099	8.39393	31.1895	9.99301	36.8026	6.59846	40.0899	13.9478			9.51239	3.74899
7.77595	2.07653	17.6758	6.66234	16.4783	9.18818	19.4102	9.19967	17.0617	8.4074	31.1534	10.0064	36.2568	6.61172	38.5217	13.961			9.48011	3.7623
7.89069	2.08994	17.8355	6.67579	16.5855	9.20151	19.3827	9.21301	17.2602	8.42068	31.2365	10.0197	36.1132	6.62505	36.244	13.9744			9.74738	3.77555
7.73904	2.10328	17.7158	6.68912	16.6059	9.21484	19.5511	9.22636	17.0923	8.43412	31.35	10.033	36.1335	6.63839	35.6728	13.9877			9.7949	3.78883
7.53627	2.11671	17.6278	6.70241	16.4635	9.22808	19.3404	9.23977	16.93	8.44753	31.2823	10.0464	36.0515	6.65165	35.1959	14.001			9.64875	3.80216
7.94172	2.13008	17.8199	6.71581	16.5578	9.24136	19.364	9.25316	16.854	8.46086	31.2527	10.0597	36.0331	6.66506	34.8059	14.0144			9.81859	3.81548
8.00799	2.14336	17.8081	6.7292	16.8239	9.25471	19.2989	9.26643	16.9565	8.47423	31.1988	10.073	36.3079	6.67839	34.5709	14.0278			9.79571	3.82875
7.96733	2.15677	17.7614	6.74253	16.7038	9.26803	19.4792	9.27978	16.7762	8.48766	31.0243	10.0863	36.3361	6.69168	34.4348	14.041			9.8019	3.84209
7.95161	2.17018	17.7763	6.75593	16.8795	9.28133	19.4265	9.29307	16.9939	8.50098	31.2117	10.0996	36.4248	6.70505	34.3522	14.0542			9.78047	3.8554
7.99776	2.18345	17.8831	6.76925	16.8161	9.29465	19.2784	9.30634	16.8996	8.51433	31.2608	10.1128	36.5315	6.71849	34.264	14.0676			9.77938	3.8687
8.10831	2.19677	17.8995	6.78246	16.8372	9.3079	19.2653	9.31963	16.8692	8.52764	31.2358	10.1262	36.5487	6.73182	34.2721	14.0809			9.9533	3.88211
8.10327	2.21008	17.8972	6.79579	17.1441	9.32114	19.3033	9.333	16.8269	8.5409	31.2203	10.1395	36.825	6.74523	34.3644	14.0942			9.84022	3.89552
8.16232	2.22336	17.7934	6.80916	17.0659	9.33449	19.3875	9.34632	16.9838	8.55416	31.0861	10.1528	36.7629	6.75855	34.2088	14.1075			9.81508	3.90887
8.05739	2.23663	17.8676	6.82246	17.05	9.34788	19.3101	9.3596	17.038	8.56753	31.0661	10.1662	37.0954	6.77184	34.1229	14.1208			9.79694	3.92228
8.23751	2.24999	17.8687	6.83576	17.0659	9.36125	19.3392	9.37293	16.9891	8.58086	31.1417	10.1795	37.1612	6.78515	34.1144	14.1341			9.97878	3.93561
8.14162	2.2633	17.6967	6.84913	17.3041	9.37466	19.2741	9.38619	16.9087	8.5941	31.0347	10.1928	37.2338	6.79852	34.2269	14.1475			10.1977	3.94892
8.27865	2.27657	17.4313	6.86238	17.2638	9.38805	19.236	9.39939	16.9348	8.60742	30.9794	10.2062	37.3834	6.81185	34.3034	14.1609			10.1166	3.96222
8.19201	2.28992	16.973	6.87556	17.1379	9.40137	19.0732	9.41282	16.9954	8.62067	30.9049	10.2196	37.3725	6.82514	34.162	14.1742			10.0344	3.97558
8.22167	2.30319	16.7987	6.88895	17.2589	9.41473	19.3101	9.4262	16.9303	8.63388	30.9453	10.2329	37.4847	6.83843	34.2629	14.1877			10.2505	3.9889
8.11705	2.31644	16.8878	6.90232	17.3674	9.42813	19.2742	9.43949	16.9413	8.6473	30.8625	10.2463	37.6733	6.85171	34.2694	14.201			10.1337	4.00228
8.4791	2.32984	16.7683	6.91561	17.3068	9.44147	19.3002	9.45292	17.0036	8.66071	30.9387	10.2596	37.7068	6.86495	34.1379	14.2143			10.2598	4.0156
8.35612	2.34325	16.8878	6.92902	17.4422	9.45481	19.2057	9.46629	17.0091	8.674	30.9039	10.2729	37.9519	6.87828	34.1888	14.2277			10.2333	4.02885
8.35969	2.35659	16.6311	6.94234	17.4214	9.46809	19.251	9.47958	17.0299	8.68746	30.7985	10.2862	38.1904	6.89164	34.2632	14.2411			10.0922	4.0421
8.32795	2.36997	16.2563	6.95563	17.4777	9.48134	19.1831	9.49301	17.1617	8.70086	30.6521	10.2996	38.0312	6.90492	34.1645	14.2544			10.3148	4.05546
8.45824	2.38335	16.1218	6.9691	17.4132	9.49466	19.2417	9.50639	17.2523	8.71416	30.6675	10.313	38.132	6.91828	33.9999	14.2677			10.2164	4.06881
8.36816	2.39664	16.0795	6.98251	17.5981	9.50802	19.2245	9.51964	17.2262	8.72753	30.6415	10.3263	38.395	6.9316	33.988	14.281			10.1208	4.08206
8.57484	2.41003	16.1711	6.99582	17.609	9.52137	19.2436	9.53299	17.1011	8.74091	30.49	10.3396	38.4435	6.94491	34.0457	14.2942			10.2183	4.09538
8.54003	2.42342	16.0958	7.00916	17.6772	9.53463	19.1695	9.54632	17.2222	8.75419	30.556	10.3528	38.5195	6.95827	34.1635	14.3075			10.236	4.10869
8.55914	2.43673	16.0401	7.02252	17.9012	9.54791	19.1334	9.55956	17.1913	8.76751	30.5159	10.3661	38.8376	6.97169	34.0818	14.3209			10.435	4.12199
8.57112	2.45006	15.9826	7.03577	17.7713	9.5612	19.1617	9.57288	17.1769	8.78086	30.4759	10.3795	38.7367	6.98499	34.0233	14.3342			10.3802	4.13541
8.5446	2.46341	15.9429	7.04908	17.7585	9.5745	19.0523	9.58625	17.2809	8.79412	30.4387	10.3928	38.8205	6.9984	34.1434	14.3475			10.5587	4.14882
8.43128	2.47665	15.6685	7.06244	17.6434	9.58791	19.2074	9.59957	17.2343	8.80737	30.1351	10.4061	39.1735	7.01177	34.2377	14.3608			10.4397	4.16214
8.64522	2.48988	15.631	7.07577	17.8845	9.60132	19.1613	9.61289	17.298	8.82067	30.1199	10.4194	39.1476	7.02507	34.0661	14.3741			10.4161	4.17553
8.86051	2.50326	15.7521	7.08908	17.8951	9.61467	18.9591	9.62628	17.4226	8.83393	30.1577	10.4328	39.1734	7.03839	34.1397	14.3874			10.5342	4.18887
8.72944	2.51657	15.5907	7.10241	17.8855	9.62802	19.176	9.63954	17.2901	8.84719	30.1464	10.446	39.2546	7.05174	34.2149	14.4008			10.5759	4.2022
8.93927	2.52987	15.7401	7.11565	17.9916	9.64132	19.1695	9.65276	17.2877	8.86048	29.9834	10.4594	39.3751	7.06511	34.1558	14.4142			10.6096	4.21556
8.87822	2.54322	15.6382	7.12885	18.0507	9.65469	19.4477	9.66612	17.4438	8.87375	30.008	10.4728	39.3929	7.0784	34.0741	14.4276			10.7059	4.22889
8.89989	2.55648	15.6985	7.14222	18.0072	9.66802	19.1738	9.67951	17.4019	8.887	29.8218	10.4861	39.6054	7.09172	34.1711	14.441			10.7175	4.24223
8.97084	2.5697	15.4246	7.15559	18.1487	9.6814	19.1322	9.69278	17.3802	8.90039	29.9191	10.4996	39.9051	7.10497	34.2218	14.4543			10.6575	4.25557
8.85662	2.58309	15.7723	7.16885	18.2198	9.69473	19.2847	9.70619	17.639	8.91385	29.7361	10.5129	39.846	7.11821	34.2049	14.4676			10.6635	4.26888
8.93272	2.59651	15.7109	7.18229	18.1467	9.7081	19.0682	9.7195	17.3063	8.92715	29.7482	10.5262	39.955	7.13157	34.2178	14.481			10.7782	4.28217
8.77044	2.60982	15.6312	7.19561	18.2521	9.72142	19.1449	9.73279	17.5951	8.94058	29.5897	10.5396	40.1605	7.14495	34.2153	14.4943			10.8278	4.29544
8.94281	2.62325	15.7284	7.2089	18.3886	9.73465	19.1521	9.7462	17.5184	8.95396	29.6852	10.5529	40.3691	7.15823	34.0965	14.5076			10.8709	4.30874
9.08287	2.63657	15.6183	7.22235	18.1597	9.74788	19.0361	9.75963	17.5594	8.9673	29.624	10.5662	40.4658	7.17159	34.2824	14.521			10.7676	4.32206
9.16617	2.64985	15.8637	7.23577	18.3078	9.7612	19.0346	9.77295	17.5479	8.98065	29.6821	10.5795	40.5131	7.18493	34.3489	14.5344			10.7716	4.33533
9.10602	2.66329	15.812	7.24909	18.3636	9.77453	19.0091	9.7863	17.6617	8.99404	29.471	10.5929	40.5555	7.19819	34.2634	14.5476			10.6962	4.3487
9.1904	2.67667	15.6645	7.26247	18.4458	9.78778	19.0684	9.79963	17.6887	9.00736	29.6645	10.6062	40.726	7.2116	34.4052	14.5609			10.9631	4.36196
9.14043	2.68996	15.7585	7.27581	18.328	9.80107	18.9463	9.81287	17.6397	9.02069	29.5587	10.6194	40.7171	7.22503	34.4322	14.5742			10.9955	4.37524
9.11294	2.70331	15.9041	7.28904	18.3452	9.81431	19.1154	9.82619	17.8193	9.03404	29.5207	10.6328	40.9229	7.23837	34.4191	14.5875			10.7791	4.38864
9.1266	2.71662	15.8558	7.30236	18.5276	9.82758	19.0739	9.83957	17.8042	9.04728	29.4736	10.6461	41	7.25176	34.433	14.6008			11.1125	4.40203
9.3631	2.72989	15.8298	7.31573	18.6431	9.84096	18.8731	9.85288	17.7538	9.06057	29.3869	10.6594	41.2734	7.26512	34.2617	14.6142			11.0859	4.41539
9.43138	2.74321	15.9655	7.32901	18.6039	9.85433	18.8312	9.86614	18.0142	9.07393	29.3624	10.6727	41.2149	7.27844	34.4998	14.6274			11.1146	4.42883
9.22638	2.75658	15.8799	7.34231	18.5954	9.86765	18.5474	9.87946	18.0031	9.08724	29.3307	10.686	41.3498	7.29175	34.4084	14.6407			11.0841	4.44215
9.20548	2.76989	15.9261	7.35566	18.6578	9.88105	18.6561	9.89271	17.8878	9.10051	29.1463	10.6993	41.5553	7.30509	34.5991	14.6541			11.0978	4.45545
9.25817	2.78319	16.1471	7.36889	18.6607	9.89443	18.4877	9.90592	17.9475	9.11385	29.1773	10.7127	41.4571	7.31844	34.3676	14.6675			11.1279	4.46879
9.55131	2.7965	16.0731	7.38212	18.6126	9.90774	18.3104	9.91927	17.8741	9.12713	29.1689	10.7261	41.6003	7.3317	34.5231	14.6808			11.3125	4.48212
9.38551	2.80976	16.234	7.3955	18.7766	9.92109	18.0432	9.93266	17.7791	9.14039	29.1556	10.7394	41.8086	7.34503	34.5886	14.6943			11.1538	4.49545
9.38322	2.82298	16.1457	7.40883	18.6909	9.9345	17.856	9.94596	17.9997	9.15381	28.9363	10.7528	41.8831	7.3583	34.5276	14.7076			11.2484	4.50881
9.5576	2.83636	16.2322	7.42213	18.7326	9.94784	17.7885	9.95939	18.1624	9.16723	28.7732	10.7662	42.0605	7.37156	34.4875	14.7209			11.3476	4.52209
9.49166	2.84975	16.3059	7.43553	18.8226	9.96119	17.6876	9.97272	18.0976	9.18051	28.4865	10.7795	42.0626	7.38487	34.6343	14.7343			11.4669	4.5353
9.63863	2.86302	16.3096	7.44887	18.6887	9.9745	17.3362	9.98605	18.1324	9.19395	28.5182	10.7928	42.2731	7.39821	34.6761	14.7476			11.3296	4.5486
9.71174	2.87645	16.2939	7.46217	18.7724	9.98775	17.3628	9.99948	18.1975	9.2073	28.2733	10.8061	42.4342	7.41143	34.5997	14.7609			11.4086	4.56191
9.66859	2.88982	16.4685	7.47563	18.6852	10.0011	17.1876	10.0129	17.9289	9.22058	27.9915	10.8195	42.3591	7.4248	34.8685	14.7742			11.4163	4.57525
9.7791	2.90313	16.4034	7.48902	18.8036	10.0144	16.958	10.0262	18.2869	9.23394	27.6779	10.8328	42.5224	7.43815	34.7029	14.7876			11.4241	4.58853
9.65752	2.91653	16.4512	7.50233	18.8411	10.0278	17.0615	10.0396	18.0461	9.24735	27.1861	10.8461	42.5395	7.4514	34.7126	14.8009			11.4298	4.60186
9.82013	2.92995	16.4614	7.51571	19.0379	10.0411	16.9461	10.053	18.2977	9.26063	26.588	10.8594	42.8163	7.46483	34.8868	14.8142			11.4818	4.61519
9.84129	2.94326	16.4686	7.52907	18.9863	10.0544	16.7647	10.0662	18.3606	9.27397	26.3474	10.8727	42.9993	7.4783	34.841	14.8275			11.5304	4.6285
9.7423	2.9566	16.6513	7.54234	19.028	10.0677	16.5836	10.0795	18.2918	9.28731	25.9645	10.886	42.8715	7.49162	34.8582	14.8408			11.5957	4.64191
10.0135	2.96996	16.5973	7.55565	19.018	10.081	16.5814	10.0928	18.3284	9.30054	25.4172	10.8993	43.0231	7.50504	34.8929	14.8541			11.5756	4.65532
9.77786	2.98321	16.3526	7.569	19.1256	10.0944	16.6806	10.1061	18.361	9.31382	24.9991	10.9126	43.1161	7.51841	34.8986	14.8674			11.6524	4.66865
9.99382	2.99648	16.6131	7.58228	19.0918	10.1078	16.8115	10.1195	18.2458	9.32721	24.607	10.9259	43.1448	7.53172	35.065	14.8806			11.6318	4.68204
9.94817	3.00984	15.3853	7.59559	18.9764	10.1211	16.7184	10.1328	18.3273	9.3405	23.904	10.9392	43.3512	7.54507	34.9492	14.8939			11.7907	4.69538
9.92509	3.02316	14.5414	7.60897	19.0258	10.1345	16.713	10.146	18.4257	9.3538	23.1603	10.9525	43.5086	7.55843	34.9333	14.9073			11.4666	4.7087
9.8733	3.03645	14.3086	7.62218	19.0018	10.1478	16.7097	10.1593	18.3626	9.36713	22.7101	10.9659	43.4762	7.57178	34.9655	14.9207			11.7563	4.72204
9.98587	3.04974	14.349	7.63536	19.0184	10.1612	16.6021	10.1726	18.3626	9.38033	22.0697	10.9794	43.6262	7.58508	35.0282	14.9341			11.7759	4.73536
9.95614	3.063	14.3615	7.64871	19.0685	10.1745	16.5558	10.186	18.3336	9.39359	21.508	10.9927	43.7104	7.59838	35.191	14.9475			11.6941	4.74868
10.0067	3.07622	14.1836	7.66211	19.3204	10.1879	16.5936	10.1993	18.3914	9.40697	19.9399	11.0061	43.8154	7.61167	35.1593	14.9608			11.766	4.76202
10.095	3.08961	14.4638	7.67535	19.2553	10.2012	16.5444	10.2126	18.3443	9.4204	18.4776	11.0195	44.033	7.62491	35.0986	14.9741			11.7903	4.77536
10.0727	3.103	14.5129	7.6888	19.3047	10.2146	16.5864	10.2259	18.3924	9.43374	17.6216	11.0327	43.9703	7.63821	35.0035	14.9875			11.8497	4.78864
10.0341	3.11631	14.3702	7.70212	19.2205	10.2279	16.5054	10.2392	18.5133	9.44717	17.0406	11.0461	44.2099	7.65151	35.2662	15.0009			11.9341	4.80193
10.1717	3.12972	14.4575	7.71539	19.3795	10.2412	16.5012	10.2527	18.3932	9.46051	16.2308	11.0594	44.458	7.66482	35.2901	15.0141			11.9233	4.81525
10.3605	3.14309	14.4501	7.72887	19.3229	10.2545	16.6051	10.2661	18.414	9.47382	15.8985	11.0728	44.4228	7.67818	35.026	15.0276			12.0042	4.82856
10.4015	3.1564	14.5474	7.74228	19.4933	10.2679	16.6338	10.2794	18.3852	9.48721	15.6706	11.0861	44.5151	7.69148	35.2441	15.0409			11.9337	4.84187
10.4917	3.16983	14.7516	7.7556	19.4139	10.2812	16.7178	10.2928	18.5879	9.50057	15.4486	11.0994	44.6716	7.70474	35.1726	15.0541			11.9632	4.85521
10.2411	3.18321	14.6963	7.769	19.3423	10.2945	16.7389	10.3062	18.347	9.51385	15.3361	11.1126	44.6167	7.71818	35.1429	15.0674			11.9668	4.8685
10.5839	3.1965	14.6474	7.78234	19.2987	10.3077	16.7767	10.3195	18.568	9.52719	14.9545	11.1259	44.7784	7.73162	35.3003	15.0807			12.0714	4.88176
10.4311	3.20986	14.724	7.7956	19.493	10.3209	16.8403	10.3328	18.5948	9.54054	14.9483	11.1393	44.593	7.74494	35.3029	15.0941			12.1722	4.89518
10.524	3.22319	14.6329	7.80892	19.2585	10.3342	16.7682	10.3462	18.6777	9.55381	14.7307	11.1526	44.978	7.75837	35.3185	15.1074			12.1639	4.90856
10.5099	3.23646	14.9247	7.8223	19.4284	10.3475	16.8431	10.3595	18.7249	9.56708	14.5946	11.1659	44.909	7.77171	35.2502	15.1207			12.1682	4.92189
10.6279	3.24979	14.7545	7.83558	19.4395	10.3609	16.7969	10.3728	18.6706	9.58043	14.4309	11.1793	45.038	7.78499	35.3395	15.1339			12.2599	4.93527
10.4774	3.26316	14.867	7.84889	19.4251	10.3742	17.0009	10.3861	18.843	9.59374	14.4577	11.1925	45.0193	7.79833	35.255	15.1472			12.2585	4.9486
10.7873	3.27646	14.9153	7.86226	19.3153	10.3876	16.6708	10.3993	18.6777	9.60706	14.3416	11.2058	45.1335	7.81171	35.363	15.1606			12.1977	4.9619
10.6861	3.2897	14.8923	7.87547	19.59	10.4009	16.7706	10.4126	18.6379	9.6204	14.47	11.2192	45.3929	7.82503	35.3739	15.174			12.4665	4.97526
10.7406	3.30304	15.1276	7.88872	19.5768	10.4143	16.696	10.4259	18.7255	9.63363	14.1757	11.2326	45.4582	7.8383	35.4008	15.1873			12.4491	4.98861
10.7431	3.31632	14.9489	7.90207	19.5324	10.4276	16.6141	10.4393	18.8269	9.64689	14.2429	11.246	45.4227	7.85158	35.48	15.2008			12.4291	5.00194
10.5996	3.32952	15.0228	7.91538	19.536	10.441	16.6436	10.4526	18.7722	9.66028	14.1378	11.2594	45.6626	7.86489	35.3869	15.2141			12.4721	5.01529
10.9826	3.34286	15.2016	7.92863	19.593	10.4543	16.658	10.4659	18.8537	9.6737	13.9108	11.2727	45.6108	7.87816	35.5717	15.2274			12.5307	5.02861
10.7744	3.35624	15.0259	7.94206	19.4851	10.4677	16.5948	10.4793	18.9545	9.68702	13.9619	11.2861	45.4781	7.89147	35.726	15.2408			12.7012	5.04188
10.8725	3.36954	15.2692	7.95538	19.5256	10.4811	16.6561	10.4926	18.8468	9.70042	14.0219	11.2994	45.7256	7.9048	35.4456	15.2541			12.52	5.05519
10.9254	3.38293	15.0953	7.96865	19.5674	10.4943	16.5846	10.506	18.8398	9.7138	14.0655	11.3127	45.6615	7.91805	35.6415	15.2674			12.4183	5.06853
10.9654	3.39633	15.0397	7.9821	19.4555	10.5077	16.4954	10.5194	18.9812	9.72713	14.0134	11.326	45.8002	7.93139	35.6478	15.2808			12.6713	5.08183
10.9856	3.40961	14.8884	7.99554	19.5629	10.521	16.5193	10.5327	18.9922	9.74053	14.6085	11.3393	45.6602	7.94469	35.6886	15.2941			12.6597	5.09512
11.0191	3.42304	14.8388	8.00884	19.4901	10.5344	16.3674	10.5461	18.8403	9.75392	14.7492	11.3527	45.4375	7.95801	35.6781	15.3073			12.6889	5.10846
11.0844	3.43648	14.9099	8.02225	19.6529	10.5476	16.5639	10.5595	18.9806	9.76724	14.6001	11.3659	45.1442	7.9714	35.6006	15.3207			12.7901	5.12173
11.1684	3.44979	14.5985	8.03562	19.5489	10.5609	16.4263	10.5727	18.9652	9.78058	13.8566	11.3792	45.1159	7.98486	35.5509	15.3341			12.7539	5.13503
11.1589	3.46317	14.2184	8.04887	19.7696	10.5742	16.346	10.586	19.1304	9.7939	13.9949	11.3925	44.7976	7.99823	35.5801	15.3473			12.6662	5.14844
11.2284	3.47651	13.89	8.06219	19.6944	10.5874	16.5913	10.5994	18.9799	9.80716	13.2752	11.4059	44.8989	8.01162	35.6416	15.3606			12.7921	5.16184
11.197	3.48974	13.9687	8.07553	19.6301	10.6008	16.2918	10.6127	19.0602	9.82042			44.916	8.02502	35.6829	15.374			12.8909	5.17515
11.1126	3.50305	13.8345	8.08883	19.6931	10.6141	16.1661	10.626	19.0951	9.83381			44.5739	8.0383	35.8269	15.3873			12.8555	5.18851
11.1504	3.5164	13.8213	8.10216	19.7142	10.6274	16.0039	10.6393	19.19	9.84713			44.8773	8.05162	35.5602	15.4005			12.8985	5.2019
11.2186	3.52973	13.8388	8.11552	19.7103	10.6409	15.9203	10.6526	19.178	9.86043			44.7158	8.06499	35.561	15.4139			13.0046	5.21519
11.3782	3.54304	13.9062	8.12875	19.6354	10.6542	15.8282	10.6658	19.1008	9.87377			44.65	8.07827	35.5985	15.4273			13.2038	5.22851
11.2696	3.55633	13.8236	8.14196	19.7674	10.6676	15.9533	10.6792	19.3303	9.88701			44.6748	8.09158	35.614	15.4406			13.3591	5.24185
11.2122	3.56958	13.7322	8.15529	19.7401	10.6809	16.4845	10.6925	19.2916	9.90022			44.6518	8.1049	35.5409	15.454			13.3257	5.25518
11.507	3.58279	13.8786	8.16867	19.7129	10.6944	16.2764	10.7058	19.2181	9.9136			44.6551	8.11812	35.5169	15.4674			13.3264	5.26855
11.5293	3.59615	13.7366	8.18194	19.7289	10.7077	16.2904	10.7192	19.3441	9.92699			44.5029	8.13139	35.5925	15.4807			13.7024	5.28186
11.5063	3.60953	13.9237	8.19536	19.6678	10.7211	16.221	10.7325	19.3691	9.94027			44.6375	8.14471	35.6551	15.494			13.6016	5.29516
11.3569	3.6228	13.9454	8.20867	19.9067	10.7345	16.2254	10.7458	19.4228	9.95369			44.7426	8.15805	35.8518	15.5074			13.3605	5.30846
11.599	3.63619	13.7875	8.222	19.6948	10.7478	16.0678	10.7592	19.3455	9.967			44.5459	8.17129	35.6354	15.5207			13.1111	5.3218
11.4808	3.64955	13.8191	8.23544	19.6774	10.7611	16.0698	10.7726	19.2444	9.98029			44.3746	8.18467	35.4953	15.5341			13.3868	5.33513
11.4961	3.66289	13.9441	8.24884	19.8029	10.7744	18.85	10.7859	18.9719	9.99372			44.4366	8.19798	35.7198	15.5474			13.1404	5.34841
11.5798	3.67635	13.8734	8.26217	19.9742	10.7877	17.7851	10.7993	19.075	10.0071			44.5436	8.21123	35.6282	15.5606			13.3478	5.36173
11.6076	3.68978	13.9592	8.27555	19.8691	10.801	16.017	10.8127	18.9751	10.0204			44.5628	8.22466	35.8739	15.574			13.2768	5.37497
11.7951	3.70307	13.8926	8.28888	19.7932	10.8143	15.259	10.8259	18.9733	10.0338			44.6742	8.23811	35.7051	15.5873			13.267	5.38827
11.7074	3.71642	13.912	8.30209	19.7237	10.8275	14.6756	10.8392	19.1316	10.0471			44.7275	8.25143	35.668	15.6007			13.1013	5.40167
11.8767	3.72977	13.9686	8.31543	20.0515	10.8407	14.1877	10.8526	19.1359	10.0604			44.7216	8.26482	35.7274	15.614			13.3061	5.41507
11.7688	3.74303	13.9008	8.32879	19.8391	10.8541	14.0724	10.8659	19.0968	10.0738			44.7459	8.27823	35.8246	15.6273			12.9873	5.42842
11.9203	3.75632	13.7883	8.34211	19.9109	10.8675	13.808	10.8792	19.181	10.0871			44.9207	8.29151	35.6604	15.6405			13.3949	5.44182
11.7601	3.76968	13.8666	8.35542	19.9879	10.8807	13.7835	10.8925	19.3177	10.1004			44.938	8.30483	35.7814	15.6537			13.1655	5.45515
11.8328	3.78295	13.7156	8.36878	20.0133	10.8941	13.4084	10.9058	19.209	10.1137			44.9983	8.31826	35.7625	15.6672			13.6828	5.46846
12.0333	3.79623	13.7763	8.38204	20.0042	10.9075	13.4782	10.9191	19.1931	10.127			45.115	8.33155	35.8284	15.6805			13.4539	5.48181
11.9641	3.80958	13.8014	8.39528	20.001	10.9208	13.3251	10.9324	19.2241	10.1403			44.8783	8.34481	35.8228	15.6939			13.1284	5.49519
11.9812	3.82279	13.8821	8.40865	19.9928	10.9342	13.1825	10.9457	19.4696	10.1536			45.1378	8.35812	35.8804	15.7073			13.5527	5.50851
12.0249	3.83602	13.8603	8.42195	20.0218	10.9476	13.2099	10.959	19.2919	10.167			45.1365	8.37139	35.674	15.7206			13.8297	5.52187
11.9871	3.8494	13.7946	8.4352	20.1144	10.9609	13.1304	10.9725	19.6308	10.1804			45.1124	8.3847	35.9278	15.7339			13.594	5.53517
12.0601	3.86276	13.9079	8.44863	20.0555	10.9743	13.2483	10.9858	19.4837	10.1937			45.2314	8.39801	35.6953	15.7473			13.812	5.54844
12.0882	3.87608	13.9268	8.46193	20.105	10.9876	13.047	10.9991	19.5541	10.2071			45.1658	8.41134	35.9075	15.7606			13.6582	5.56175
11.9803	3.88952	13.9046	8.4752	20.1561	11.0009	12.8528	11.0125	19.4087	10.2204			45.2916	8.42459	35.8521	15.7739			13.8273	5.5751
12.082	3.90287	13.7396	8.48862	20.2144	11.0142	12.8473	11.0259	19.5511	10.2337			45.2219	8.43793	35.8198	15.7873			14.1119	5.58838
12.3127	3.91617	14.0076	8.50203	20.1446	11.0275	13.0739	11.0392	19.4939	10.2471			45.1605	8.45126	35.9014	15.8007			14.1771	5.60169
12.2556	3.9296	13.9072	8.51538	20.1669	11.0408	12.8718	11.0527	19.6783	10.2605			45.1892	8.46451	35.6989	15.8139			14.3546	5.61502
12.2944	3.94301	13.9388	8.5288	20.2798	11.0541	12.8991	11.066	19.501	10.2738			44.968	8.47792	35.8194	15.8273			14.4754	5.62829
12.2209	3.95631	14.012	8.54213	20.0274	11.0674	12.7367	11.0793	19.6842	10.2872			45.0938	8.49137	35.9149	15.8406			14.795	5.64157
12.3174	3.96972	13.9241	8.55538	20.1636	11.0807	12.6302	11.0926	19.8414	10.3006			44.9657	8.50473	35.7795	15.8539			14.7655	5.65497
12.4602	3.98305	14.0983	8.5687	20.2499	11.0939	12.6137	11.1059	19.8079	10.3138			45.1695	8.5181	35.7853	15.8672			14.2878	5.66833
12.5787	3.99627	14.1881	8.58206	20.2092	11.1073	12.7793	11.1192	19.896	10.3271			45.0544	8.5315	35.694	15.8805			14.1598	5.68164
12.4801	4.00954	14.004	8.59536	20.2824	11.1207	12.4913	11.1325	19.8167	10.3405			45.0774	8.54478	35.5684	15.8937			14.2191	5.69506
12.6664	4.02292	14.1507	8.6087	20.258	11.134	12.671	11.1458	19.905	10.3538			45.1521	8.5581	35.7244	15.907			14.2875	5.7084
12.5776	4.03623	14.0808	8.62206	20.1809	11.1474	12.3855	11.159	19.935	10.367			45.2767	8.57148	35.8634	15.9204			14.1432	5.72174
12.6365	4.04953	14.1609	8.63531	20.193	11.1607	12.5548	11.1723	19.9048	10.3803			45.1955	8.58479	35.7306	15.9338			14.2183	5.73508
12.548	4.06287	14.157	8.64856	20.1855	11.1741	12.2839	11.1857	19.9368	10.3936			45.4276	8.59807	35.8106	15.9471			14.3471	5.74845
12.5562	4.07612	14.1567	8.66187	20.2198	11.1875	12.3258	11.199	20.0568	10.4068			45.286	8.61142	35.7219	15.9606			14.0743	5.76182
12.7332	4.08935	14.3763	8.67521	20.1305	11.2009	12.4792	11.2123	20.1303	10.4202			45.4545	8.62468	35.589	15.9738			14.3023	5.77519
12.7578	4.10273	14.4522	8.68851	20.2057	11.2143	12.6207	11.2257	19.8986	10.4336			45.3674	8.63794	35.6319	15.9872			14.62	5.7885
12.6948	4.1161	14.4177	8.70189	20.3299	11.2277	12.4611	11.239	19.9823	10.4469			45.546	8.65129	35.7354	16.0006			14.1566	5.80178
12.7549	4.12938	14.4013	8.71519	20.3101	11.241	12.3928	11.2523	20.0901	10.4603			45.5574	8.66463	35.6322	16.0139			14.115	5.81504
12.7455	4.14278	14.5038	8.72845	20.296	11.2543	12.3107	11.2657	19.9557	10.4737			45.6002	8.67789	35.5437	16.0273			13.9934	5.82836
12.8034	4.1561	14.6506	8.7419	20.3107	11.2676	12.3906	11.2791	20.1094	10.487			45.6519	8.69124	35.5001	16.0407			14.6739	5.84167
12.7855	4.16943	14.5834	8.75535	20.3069	11.281	12.5451	11.2925	20.1586	10.5004			45.8325	8.70453	35.4638	16.054			14.7003	5.855
12.916	4.18284	14.6573	8.76863	20.3327	11.2943	12.3992	11.3059	20.2969	10.5138			45.6971	8.71779	35.5689	16.0673			14.8939	5.86831
12.9145	4.19624	14.6936	8.78203	20.4203	11.3076	12.2577	11.3192	20.3123	10.5271			45.7409	8.73119	35.3656	16.0806			14.8917	5.88156
13.1114	4.20955	14.5162	8.79534	20.4	11.3208	12.4226	11.3325	20.2788	10.5405			45.756	8.74467	35.5904	16.0939			15.3794	5.89482
12.9325	4.22295	14.6112	8.80864	20.3629	11.3341	12.3577	11.3458	20.2109	10.5538			46.0025	8.75799	35.4025	16.1073			15.3062	5.90822
13.1365	4.23627	14.5312	8.82197	20.3022	11.3473	12.4342	11.3592	20.3	10.5671			45.9912	8.77142	35.4988	16.1206			15.44	5.92163
13.0693	4.24953	14.6383	8.83534	20.4252	11.3607	12.5165	11.3724	20.4358	10.5804			46.0522	8.78475	35.4294	16.1339			15.3143	5.93496
13.195	4.26284	14.8535	8.84863	20.4392	11.3741	12.3771	11.3857	20.3744	10.5937			46.0367	8.79805	35.3135	16.1471			15.1327	5.94838
13.1364	4.2762	14.7176	8.86199	20.6649	11.3874	12.4464	11.3991	20.2399	10.607			46.1455	8.81139	35.4397	16.1603			15.3536	5.96172
13.05	4.2895	14.841	8.87534	20.6247	11.4008	12.3683	11.4123	20.3468	10.6203			45.9863	8.82479	35.2799	16.1737			15.0558	5.97502
13.2326	4.30285	14.8816	8.88856	20.6069	11.4142	12.2834	11.4256	20.3303	10.6336			46.2255	8.8381	35.5438	16.1871			15.0996	5.9884
13.3064	4.31619	14.9118	8.90184	20.612	11.4275	12.2952	11.439	20.2935	10.6468			46.3002	8.85137	35.52	16.2004			15.0852	6.0018
13.2126	4.32942	14.7041	8.91518	20.7535	11.4409	12.4954	11.4523	20.3527	10.66			46.2475	8.86473	35.471	16.2138			14.6297	6.01513
13.1722	4.34265	14.9634	8.9285	20.6191	11.4543	12.2818	11.4656	20.2183	10.6733			46.3367	8.87801	35.4656	16.2272			14.9307	6.02847
13.3541	4.35598	15.0498	8.94179	20.6485	11.4677	12.5298	11.479	20.2188	10.6868			46.3593	8.89131	35.3578	16.2405			14.9949	6.04177
13.181	4.36933	14.9435	8.95515	20.8883	11.4811	12.5985	11.4923	20.5368	10.7001			46.4218	8.90466	35.3735	16.2538			15.0015	6.05505
13.3779	4.38263	14.9094	8.96844	20.7686	11.4944	12.4937	11.5056	20.5517	10.7135			46.4511	8.91797	35.441	16.2672			14.3818	6.06833
13.4684	4.3961	15.2851	8.98172	20.8859	11.5077	12.4266	11.519	20.365	10.7269			46.4478	8.93122	35.462	16.2805			14.5879	6.08167
13.4503	4.40943	15.205	8.99516	20.6851	11.521	12.4216	11.5324	20.3804	10.7402			46.4798	8.94453	35.4436	16.2939			14.0784	6.09496
13.4657	4.42271	15.2248	9.00856	20.6471	11.5343	12.4207	11.5457	20.3295	10.7536			46.2056	8.95782	35.4395	16.3072			14.3609	6.10824
13.6137	4.43612	15.1807	9.02189	20.816	11.5476	12.4388	11.5592	20.4211	10.7671			46.0876	8.97105	35.5888	16.3205			15.4091	6.12157
13.6461	4.44953	15.1163	9.03532	20.8615	11.5609	12.3622	11.5725	20.5243	10.7804			46.0932	8.98448	35.4855	16.3338			14.4329	6.13484
13.7242	4.46284	15.276	9.04866	20.7794	11.5742	12.4594	11.5857	20.5244	10.7937			46.1224	8.99792	35.3743	16.3472			14.7996	6.1481
13.7365	4.47621	15.1899	9.06193	20.7712	11.5875	12.4246	11.599	20.5062	10.8071			46.1046	9.01126	35.496	16.3604			15.1406	6.16148
13.6849	4.48952	15.3885	9.07525	20.6257	11.6007	12.4326	11.6124	20.4485	10.8203			46.2607	9.02464	35.488	16.3738			15.0125	6.17489
13.712	4.50278	15.4256	9.08862	21.049	11.614	12.5447	11.6257	20.4394	10.8335			46.1084	9.03802	35.4481	16.3871			15.2613	6.18818
13.6062	4.51612	15.4452	9.10188	20.9812	11.6274	12.4491	11.639	20.5267	10.8468			46.148	9.05129	35.6362	16.4003			15.2473	6.2016
13.7689	4.52945	15.5475	9.11528	20.813	11.6407	12.4405	11.6524	20.6514	10.8602			46.1094	9.06466	35.5451	16.4135			15.2784	6.21498
13.6628	4.54276	15.638	9.12864	21.0134	11.6541	12.7448	11.6656	20.7771	10.8735			46.3	9.07807	35.4637	16.4269			15.2746	6.22827
13.8587	4.55606	15.7859	9.14186	20.7966	11.6675	12.4455	11.6789	20.715	10.8868			46.3244	9.09137	35.4452	16.4403			15.0668	6.24163
13.7408	4.56943	15.5117	9.15511	20.8505	11.6808	12.4959	11.6923	20.8364	10.9			45.9728	9.10467	35.4111	16.4536			15.3705	6.25497
14.0848	4.58267	15.7769	9.16847	20.8272	11.6941	12.5789	11.7056	20.8206	10.9132			45.2001	9.11798	35.589	16.467			15.3222	6.26834
13.6984	4.59592	15.8178	9.18177	20.9796	11.7075	12.5148	11.7189	20.7366	10.9265			45.0534	9.13127	36.3543	16.4803			15.2554	6.2817
13.7795	4.60929	15.8029	9.19506	20.8485	11.7209	12.578	11.7323	20.6722	10.9399			44.7583	9.14451	36.111	16.4936			15.1824	6.29503
14.0836	4.62262	15.8636	9.20843	21.0129	11.7343	12.6042	11.7456	20.7537	10.9532			44.8288	9.15789	36.0289	16.5071			15.469	6.30832
14.0829	4.6359	15.74	9.2217	21.1495	11.7476	12.5392	11.7589	20.6942	10.9667			44.7011	9.17124	35.7277	16.5204			15.4232	6.32159
14.0103	4.64931	15.8814	9.23493	21.0232	11.7609	12.5933	11.7723	20.8561	10.98			44.7927	9.1845	35.9412	16.5337			15.6919	6.33492
13.9349	4.66261	15.864	9.24839	20.9824	11.7742	12.5039	11.7857	20.785	10.9933			44.7457	9.19781	35.9319	16.5471			15.6206	6.34828
14.0416	4.67592	15.9582	9.26179	20.9919	11.7876	12.5916	11.799	20.9229	11.0068			44.854	9.21108	35.9692	16.5605			15.6547	6.36157
13.9831	4.68938	15.9646	9.27514	21.0805	11.8009	12.5755	11.8124	20.9108	11.0202			44.709	9.22432	36.0135	16.5737			15.5196	6.37488
14.1271	4.70279	16.0079	9.28855	21.1075	11.8142	12.6324	11.8258	20.7506	11.0335			44.7338	9.23775	36.0476	16.587			15.8327	6.38812
14.2858	4.71608	16.2255	9.30186	21.1823	11.8274	12.6068	11.839	20.9113	11.0469			44.7465	9.25117	35.7941	16.6004			15.9998	6.40141
14.3134	4.72946	16.063	9.31514	20.983	11.8407	12.7748	11.8523	20.7251	11.0603			44.834	9.26448	35.8993	16.6137			15.9613	6.41476
14.2802	4.74283	16.3743	9.3285	21.2245	11.854	12.6985	11.8657	20.9629	11.0735			44.7178	9.27791	35.8177	16.627			15.9468	6.42817
14.3333	4.75607	16.2025	9.34185	21.2626	11.8673	12.6784	11.8789	20.7205	11.0868			44.6075	9.29129	35.9209	16.6403			16.5632	6.44147
14.6209	4.76934	16.2865	9.35517	21.2233	11.8807	12.6301	11.8923	20.6925	11.1002			44.7704	9.30457	35.9904	16.6535			15.2868	6.45489
14.4084	4.7827	16.3988	9.36853	21.2067	11.894	12.8462	11.9057	20.6886	11.1135			44.6303	9.31793	35.9416	16.6668			15.1717	6.46825
14.3703	4.79602	16.2977	9.38186	21.2901	11.9074	12.6864	11.9189	20.8187	11.1267			44.5567	9.33134	35.8887	16.6802			15.8118	6.48155
14.5042	4.80934	16.5898	9.39514	21.2524	11.9207	12.7286	11.9322	20.8728	11.1401			44.6477	9.34461	35.9952	16.6936			15.8264	6.49493
14.7049	4.82273	16.6432	9.40844	21.3617	11.934	12.7029	11.9456	20.8464	11.1533			44.6245	9.35792	36.1167	16.7069			16.0069	6.50831
14.4807	4.83595	16.6866	9.42175	21.2589	11.9474	12.5158	11.9589	20.5793	11.1666			44.6234	9.37127	35.9029	16.7203			16.0964	6.52164
14.6924	4.8492	16.8161	9.43504	21.3627	11.9608	12.6617	11.9722	20.7208	11.1799			44.8518	9.38455	35.8057	16.7336			15.6951	6.53502
14.6071	4.86256	16.7345	9.44832	21.3742	11.9741	12.7065	11.9855	20.5974	11.1933			44.8889	9.39786	35.8766	16.747			15.5909	6.54831
14.6621	4.87591	16.7787	9.4617	21.1277	11.9875	12.8556	11.9989	20.7303	11.2066			44.7605	9.41119	35.7304	16.7604			16.1144	6.5616
14.7536	4.88919	16.582	9.47498	21.4174	12.0009	12.5755	12.0121	20.7266	11.22			44.8946	9.42451	35.832	16.7737			15.6848	6.57489
14.7223	4.9026	16.8906	9.48825	21.4296	12.0142	12.7115	12.0256	20.8103	11.2334			44.6701	9.43776	35.8606	16.787			15.7298	6.58819
14.7965	4.91589	16.9767	9.50166	21.3749	12.0275	12.6424	12.039	20.8824	11.2466			44.5593	9.45106	35.8828	16.8004			15.97	6.60149
14.7367	4.92918	16.9139	9.51509	21.3066	12.0408	12.6833	12.0523	21.0512	11.2601			44.6305	9.46435	36.0696	16.8137			15.8845	6.61479
14.8679	4.94262	17.1185	9.52842	21.4658	12.0541	12.7038	12.0658	20.8042	11.2734			44.4795	9.47757	35.9111	16.8269			15.9132	6.62812
15.064	4.95602	17.007	9.54184	21.2935	12.0675	12.7203	12.0791	20.7975	11.2867			44.4937	9.49098	35.7997	16.8403			16.0304	6.64141
14.9709	4.96932	17.2378	9.55519	21.3971	12.0808	12.6927	12.0923	20.8176	11.3001			44.2126	9.50441	35.8813	16.8536			16.3746	6.65467
15.0239	4.98274	17.234	9.56843	21.4795	12.094	12.5127	12.1057	20.9016	11.3135			44.0066	9.51772	35.791	16.8669			16.1232	6.66802
15.0246	4.99604	17.2888	9.58179	21.3662	12.1073	12.7192	12.1191	20.8657	11.3268			43.6016	9.53115	36.0441	16.8802			16.184	6.68143
15.0731	5.0093	17.2552	9.59515	21.5408	12.1206	12.7477	12.1324	20.8861	11.3401			43.2674	9.54451	35.997	16.8936			16.2317	6.69474
15.1767	5.02265	17.3184	9.60844	21.4765	12.134	12.8896	12.1457	21.2302	11.3535			42.9142	9.55779	35.8643	16.9068			16.3077	6.70818
15.2455	5.03604	17.3308	9.62176	21.415	12.1472	12.7514	12.159	21.0855	11.3668			42.904	9.57117	35.8676	16.92			16.2851	6.72154
15.1959	5.04935	17.3203	9.63511	21.4849	12.1606	12.8498	12.1723	21.096	11.3801			42.5656	9.58458	35.9994	16.9334			16.4433	6.73487
15.2009	5.06267	17.3035	9.64834	21.5565	12.1739	12.5358	12.1855	21.2155	11.3935			42.2289	9.59789	35.8001	16.9468			16.4054	6.74821
15.1979	5.07602	17.36	9.6616	21.5185	12.1872	12.7692	12.1988	21.1644	11.4067			42.1309	9.61121	35.9846	16.9601			16.5785	6.76159
15.1981	5.08924	17.611	9.67498	21.3749	12.2006	12.6876	12.2121	21.148	11.4199			41.9475	9.62455	35.9265	16.9735			16.5826	6.77496
15.4446	5.10244	17.4526	9.68828	21.6146	12.214	12.7357	12.2254	21.0916	11.4333			41.8268	9.63784	35.9433	16.9869			16.5849	6.78834
15.4189	5.11584	17.5541	9.70154	21.4509	12.2273	12.8164	12.2388	21.1651	11.4466			41.8328	9.65112	35.9624	17.0002			16.5377	6.80163
15.4297	5.12917	17.7584	9.71493	21.4985	12.2407	12.7735	12.2521	21.0793	11.4599			41.6328	9.66449	36.07	17.0136			16.4498	6.81489
15.5786	5.14242	17.8459	9.72822	21.5976	12.2541	12.8458	12.2654	21.1389	11.4733			41.6217	9.6778	36.0704	17.0269			16.6097	6.82815
15.4743	5.15583	17.6282	9.74149	21.6707	12.2674	12.8754	12.2788	21.2506	11.4866			41.5839	9.69105	36.1529	17.0402			16.6576	6.84147
15.47	5.16913	17.9082	9.75495	21.6414	12.2807	12.6707	12.2922	21.239	11.5			41.5532	9.70435	35.9645	17.0537			16.8013	6.85481
15.609	5.18242	17.7155	9.76834	21.7157	12.294	12.785	12.3055	21.3677	11.5134			41.5776	9.71764	36.205	17.067			16.7219	6.8681
15.7281	5.19588	17.8593	9.78168	21.7016	12.3073	12.7714	12.319	21.3697	11.5268			41.373	9.73086	35.9951	17.0802			16.849	6.88146
15.6435	5.20929	18.0198	9.79511	21.6805	12.3206	12.7881	12.3323	21.3437	11.5401			41.286	9.74422	35.9311	17.0936			16.8946	6.89468
15.7403	5.22261	17.9962	9.80842	21.621	12.3339	12.8654	12.3456	21.327	11.5535			41.2681	9.75764	36.0958	17.1069			16.964	6.90796
15.7004	5.23604	18.1965	9.82172	21.6332	12.3472	12.8902	12.359	21.4353	11.5668			41.368	9.77099	35.9846	17.1202			16.9836	6.92135
15.8107	5.24939	18.0123	9.83512	21.5825	12.3605	12.8816	12.3723	21.4506	11.5801			41.3603	9.78439	36.2164	17.1335			17.0479	6.93475
15.8266	5.26265	17.9276	9.84848	21.5731	12.3738	12.7055	12.3856	21.4548	11.5934			41.2439	9.79778	36.118	17.1468			17.1146	6.94805
15.8934	5.27595	18.0922	9.86173	21.761	12.3872	12.729	12.399	21.6109	11.6067			41.2986	9.81109	36.1816	17.1601			17.1374	6.96145
15.9537	5.28931	18.1077	9.87507	21.7574	12.4004	13.0259	12.4123	21.6792	11.62			41.0986	9.82449	36.1532	17.1734			17.0894	6.97476
15.9175	5.30262	18.099	9.8884	21.8091	12.4138	12.6619	12.4256	21.7831	11.6334			41.193	9.83791	36.0202	17.1868			17.1126	6.9881
16.0678	5.31595	18.2869	9.90166	21.6557	12.4271	12.8526	12.4388	21.6766	11.6467			41.1938	9.8512	36.0813	17.2001			17.0547	7.00148
16.0598	5.32927	18.4058	9.91492	21.7441	12.4404	12.8824	12.4522	21.7305	11.6599			41.1945	9.86451	36.2615	17.2134			17.2711	7.01485
16.0328	5.34249	18.3163	9.92822	21.869	12.4538	12.8978	12.4654	21.8664	11.6732			40.9209	9.87783	36.1767	17.2268			17.1519	7.02818
16.2218	5.35572	18.4861	9.94153	21.805	12.4672			21.7018	11.6866			40.9884	9.89112	36.2364	17.2401			17.339	7.04151
16.1344	5.36907	18.6009	9.95483	21.9488	12.4806			21.6502	11.6999			40.4632	9.90439	36.1732	17.2535			17.3481	7.05484
16.1639	5.38241	18.5609	9.96818	21.9594	12.4939			21.8655	11.7132			40.0149	9.91772	36.1269	17.2669			17.3979	7.06813
16.3139	5.39568	18.4106	9.98147	21.7889	12.5073			21.8555	11.7267			39.6594	9.93099	36.1958	17.2802			17.4402	7.08147
16.2135	5.40909	18.5183	9.99471	21.8908	12.5206			21.9725	11.74					36.2753	17.2935			17.5599	7.09479
16.3236	5.42242	18.6689	10.0082	21.8348	12.534			21.9581	11.7533					36.2118	17.307			17.5802	7.1081
16.2295	5.43569	18.7688	10.0216	21.8588	12.5474			21.9574	11.7667					36.418	17.3203			17.5196	7.12139
16.2601	5.44915	18.9159	10.0349	21.8432	12.5607			22.0001	11.7801					36.2152	17.3335			17.6064	7.1347
16.3945	5.46256	18.9738	10.0483	21.9598	12.574			22.0962	11.7934					36.3023	17.3469			17.5561	7.148
16.654	5.47587	18.9844	10.0617	21.9157	12.5873			22.0225	11.8067					36.2575	17.3602			17.5725	7.16125
16.504	5.48926	19.07	10.075	21.9648	12.6006			22.0798	11.8201					36.2717	17.3735			17.5747	7.17462
16.6274	5.50262	19.1334	10.0883	22.0623	12.6138			22.1063	11.8333					36.3087	17.3869			17.6894	7.18798
16.4967	5.51588	19.0016	10.1017	21.9462	12.6271			22.1289	11.8467					36.3603	17.4002			17.732	7.20128
16.5551	5.52923	19.224	10.115	22.2238	12.6405			22.0893	11.8601					36.2714	17.4134			17.8411	7.21468
16.6474	5.54259	19.1622	10.1284	21.989	12.6538			22.175	11.8734					36.451	17.4267			17.8925	7.22802
16.6113	5.5559	19.2762	10.1417	21.998	12.6671			22.1564	11.8867					36.3138	17.44			17.6778	7.24132
16.7103	5.56922	19.3903	10.1549	22.0019	12.6804			22.3347	11.9001					36.163	17.4534			17.9473	7.25469
16.6338	5.58254	19.4346	10.1682	21.9473	12.6937			22.2588	11.9133					36.3378	17.4667			18.0317	7.26807
16.5783	5.59579	19.4344	10.1815	22.0367	12.7071			22.2349	11.9265					36.3227	17.4801			18.0495	7.28143
16.7788	5.60904	19.46	10.1948	21.9435	12.7205			22.1384	11.9399					36.224	17.4934			18.0811	7.29479
16.9582	5.62238	19.4505	10.2081	21.8546	12.7339			22.3816	11.9533					36.3951	17.5067			18.0844	7.30812
16.8873	5.63566	19.5252	10.2215	21.7512	12.7472			22.211	11.9665					36.4928	17.5202			18.1376	7.3214
16.9149	5.64894	19.4782	10.2347	21.6823	12.7606			22.2407	11.9799					36.3308	17.5335			18.2997	7.3347
16.844	5.66234	19.5951	10.248	21.4565	12.7739			22.5329	11.9932					36.2009	17.5468			18.2732	7.34804
17.1052	5.67563	19.7396	10.2615	21.3817	12.7872			22.4894	12.0065					36.2272	17.5602			18.2283	7.36137
16.9736	5.68892	19.7619	10.2749	21.2701	12.8006			22.5448	12.02					36.4321	17.5735			18.2822	7.37465
17.0237	5.70238	19.6606	10.2882	21.1316	12.8139			22.4064	12.0334					36.4221	17.5868			18.1952	7.38796
17.0944	5.71578	19.9767	10.3016	20.9011	12.8272			22.3628	12.0466					36.373	17.6001			18.2527	7.40121
17.1442	5.72913	19.9663	10.315	20.5166	12.8405			22.5433	12.06					36.3594	17.6135			18.3988	7.41449
17.1817	5.74257	19.9392	10.3282	20.612	12.8538			22.5792	12.0734					36.3572	17.6268			18.3875	7.42788
17.1039	5.75591	19.9042	10.3416	20.6702	12.867			22.5452	12.0866					36.2121	17.6401			18.3168	7.44125
17.2479	5.76916	19.9305	10.3549	20.3982	12.8803			22.6699	12.0999					36.1882	17.6534			18.3912	7.45451
17.3868	5.7825	20.2153	10.3682	20.2537	12.8937			22.6001	12.1132					36.1806	17.6667			18.5386	7.4679
17.2735	5.79587	19.966	10.3816	20.3806	12.9069			22.8787	12.1266					36.3197	17.68			18.6327	7.48127
17.2808	5.80916	20.0522	10.3949	20.2448	12.9203			22.7538	12.1399					36.0892	17.6933			18.6674	7.4946
17.3281	5.82252	20.135	10.4082	20.2011	12.9336			22.8264	12.1533					36.1966	17.7066			18.5289	7.50798
17.4001	5.83586	20.078	10.4215	20.2879	12.9469			22.8158	12.1665					36.2633	17.7199			18.8343	7.52133
17.3682	5.84906	20.3498	10.4348	20.0217	12.9603			22.7933	12.1798					36.1599	17.7333			18.8091	7.53468
17.4907	5.86229	20.4008	10.4481	20.0431	12.9737			22.816	12.1931					36.0808	17.7467			18.8014	7.54807
17.5831	5.87563	20.3163	10.4614	20.0934	12.9871			22.8658	12.2064					36.2362	17.7599			18.907	7.56142
17.4423	5.88897	20.5417	10.4748	20.2046	13.0005			22.7324	12.2197					36.1624	17.7733			19.0515	7.5747
17.7362	5.90224	20.4513	10.4881	20.1197	13.0138			22.8715	12.2331					36.116	17.7867			19.0267	7.58799
17.7123	5.91562	20.3515	10.5013	20.0765	13.0272			22.9785	12.2464					36.2091	17.8			19.0214	7.60136
17.7077	5.92891	20.2955	10.5147	19.9027	13.0405			22.9645	12.2597					36.1261	17.8135			18.9971	7.61468
17.9961	5.94218	20.2778	10.5281	19.7529	13.0539			22.9393	12.2732					35.9897	17.8268			19.0296	7.62798
17.8763	5.95566	20.5009	10.5415	19.909	13.0671			22.9685	12.2866					35.9798	17.8401			18.9838	7.64128
17.7497	5.96907	20.3017	10.5549	19.8561	13.0805			22.983	12.2999					35.9064	17.8534			19.0677	7.65453
17.9673	5.98238	20.6834	10.5682	19.8465	13.0938			22.9571	12.3133					35.6506	17.8667			19.0855	7.66781
17.902	5.99582	20.597	10.5815	19.6164	13.107			23.0985	12.3267					35.8066	17.8801			19.1563	7.68115
17.8802	6.00918	20.6133	10.5949	19.2745	13.1202			23.0552	12.3399					35.8932	17.8934			19.2528	7.6945
18.1238	6.02243	20.8267	10.6082	19.0401	13.1336			23.0596	12.3533					35.9273	17.9067			19.2528	7.70779
18.1172	6.0358	20.83	10.6215	18.9218	13.1469			23.0503	12.3667					35.95	17.92			19.1731	7.72121
18.0742	6.04916	20.7538	10.6349	18.7839	13.1602			23.1274	12.38					35.9625	17.9332			19.226	7.73453
18.2699	6.06242	20.7434	10.6482	18.7423	13.1735			23.1258	12.3933					35.7055	17.9466			19.396	7.74786
18.418	6.07573	20.9449	10.6615	18.5312	13.1869			22.9511	12.4067					35.7063	17.9599			19.5011	7.76121
18.455	6.08908	20.8343	10.6748	18.4032	13.2002			23.058	12.4199					35.7723	17.9732			19.4474	7.77462
18.4357	6.10232	20.9254	10.6882	18.4671	13.2136			23.1805	12.4331					35.7733	17.9866			19.3881	7.78798
18.6045	6.11557	20.8885	10.7015	18.5014	13.227			23.2001	12.4465					35.8419	17.9999			19.513	7.80134
18.4622	6.12893	20.9153	10.7147	18.3788	13.2403			23.2565	12.4598					35.7965	18.0132			19.5941	7.81464
18.6109	6.14224	20.9237	10.7281	18.3488	13.2537			23.2223	12.473					35.7377	18.0267			19.5328	7.82798
18.656	6.15553	20.8778	10.7414	18.3865	13.2671			23.0449	12.4864					35.6511	18.04			19.5451	7.84128
18.6565	6.16891	21.0299	10.7546	18.2958	13.2803			23.1836	12.4997					35.6392	18.0533			19.5637	7.8546
18.8065	6.18219	20.9963	10.768	18.1066	13.2937			22.9779	12.513					35.6438	18.0667			19.7669	7.86794
18.7487	6.19548	21.1477	10.7814	18.1776	13.307			23.2244	12.5264					35.734	18.08			19.6321	7.88126
18.8447	6.20895	21.1611	10.7947	18.1454	13.3203			23.0629	12.5398					35.7666	18.0934			19.7134	7.89456
18.9519	6.22235	21.1456	10.8081	18.0276	13.3336			23.176	12.5532					35.8942	18.1067			19.7108	7.9078
18.8421	6.23567	21.1414	10.8215	18.0142	13.3469			23.2268	12.5666					35.6349	18.12			19.9351	7.92108
18.9616	6.24912	21.2873	10.8348	18.0321	13.3602			23.2513	12.58					35.656	18.1334			20.0937	7.93443
18.9846	6.26247	21.2196	10.8482	18.1245	13.3735			23.2624	12.5933					35.8388	18.1467			19.8831	7.94776
19.1228	6.2757	21.2376	10.8615	17.8586	13.3868			23.2817	12.6066					35.673	18.16			19.9509	7.96104
19.3762	6.28902	21.1779	10.8748	17.9577	13.4001			23.4231	12.6199					35.7336	18.1733			20.1035	7.97439
19.2659	6.30239	21.2767	10.8882	17.9616	13.4135			23.2878	12.6332					35.6961	18.1866			19.8753	7.98775
19.3634	6.31569	21.2187	10.9015	17.6674	13.4268			23.2203	12.6465					35.7141	18.1999			20.1609	8.00108
19.3779	6.32905	21.2892	10.9148	17.8943	13.4401			23.3392	12.6598					35.7807	18.2132			20.1036	8.01448
19.2571	6.34238	21.3834	10.9281	17.7479	13.4534			23.3092	12.673					35.8866	18.2265			20.0969	8.0279
19.3559	6.35563	21.3258	10.9414	17.8927	13.4668			23.2104	12.6863					35.6501	18.2399			20.1513	8.04122
19.4984	6.36891	21.4257	10.9547	17.8196	13.4803			23.2545	12.6996					35.789	18.2532			20.2946	8.05462
19.5224	6.38223	21.4535	10.968	17.9213	13.4936			23.191	12.7129					35.7797	18.2665			20.3743	8.068
19.567	6.39554	21.3088	10.9814	17.884	13.5071			23.2392	12.7262					35.7599	18.2799			20.3643	8.08128
19.5145	6.40886	21.4234	10.9947	17.7449	13.5204			23.1763	12.7396					35.8054	18.2933			20.4221	8.09458
19.6692	6.42219	21.4662	11.0079	17.762	13.5337			23.3006	12.7529					35.7425	18.3066			20.4879	8.10792
19.7424	6.43549	21.4839	11.0213	17.5878	13.5471			23.1222	12.7662					35.6163	18.32			20.5593	8.12122
19.8074	6.44876	21.3454	11.0347	17.6315	13.5604			23.4057	12.7797					35.8094	18.3333			20.4356	8.1345
19.8283	6.46221	19.9767	11.048	17.7933	13.5737			23.1148	12.7931					35.6779	18.3466			20.579	8.14782
19.8136	6.47559	19.8372	11.0614	17.4793	13.587			23.1147	12.8064					35.586	18.36			20.5034	8.16109
19.9867	6.4889	19.9876	11.0747	17.7741	13.6003			23.2123	12.8198					35.7647	18.3733			20.4821	8.17432
20.1434	6.50235	19.9034	11.088	17.6075	13.6136			23.1483	12.8331					35.7279	18.3866			20.7506	8.18765
20.1476	6.51568	19.9904	11.1014	17.6273	13.6268			23.2907	12.8464					35.7526	18.4			20.6396	8.20102
19.9673	6.52895	19.8849	11.1148	17.6427	13.6401			23.0784	12.8597					35.7122	18.4133			20.7892	8.21433
20.1518	6.54231	19.8835	11.1281	17.6627	13.6535			23.1397	12.8731					35.5825	18.4265			20.8247	8.22772
20.0029	6.55569	20.0045	11.1415	17.4784	13.6667			23.0136	12.8864					35.5599	18.4398			20.6556	8.24105
20.2008	6.56896	19.9578	11.1548	17.5658	13.6801			23.0958	12.8997					35.7177	18.4531			20.8724	8.25435
20.0793	6.5823	19.9032	11.1681	17.4451	13.6934			23.0511	12.913					35.7345	18.4664			20.631	8.26776
20.2696	6.59568	19.9845	11.1814	17.507	13.7067			22.9746	12.9262					35.623	18.4797			20.8791	8.2812
20.4328	6.60894	19.8354	11.1947	17.4391	13.7201			22.8058	12.9395					35.806	18.4931			20.987	8.29454
20.2882	6.62218	20.0671	11.208	17.4353	13.7335			22.7862	12.9528					35.794	18.5063			20.984	8.30792
20.5453	6.63552	20.006	11.2213	17.4056	13.7469			22.9104	12.9662					35.6633	18.5196			21.0975	8.32122
20.4722	6.64882	19.7662	11.2346	17.3778	13.7603			22.8584	12.9795					35.6503	18.5331			21.0728	8.33452
20.4553	6.66208	19.8987	11.2479	17.4541	13.7736			22.8627	12.9929					35.5876	18.5465			21.2329	8.34783
20.4119	6.67548	20.0568	11.2612	17.52	13.787			22.7919	13.0062					35.4652	18.5598			21.1024	8.36117
20.6036	6.68875	19.9506	11.2746	17.3483	13.8003			22.8949	13.0195					35.4578	18.5733			21.0914	8.37448
20.543	6.70204	20.0106	11.2879	17.5223	13.8137			22.8461	13.0329					35.5564	18.5866			21.475	8.38778
20.2523	6.71547	19.9729	11.3013	17.2531	13.827			22.8332	13.0463					35.5084	18.5999			21.3034	8.40105
20.3005	6.72886	19.806	11.3147	17.288	13.8403			22.7431	13.0596					35.6849	18.6133			21.3431	8.41434
20.2903	6.7422	19.9359	11.328	17.4635	13.8536			22.7812	13.0731					35.5526	18.6266			21.3722	8.42759
20.2421	6.75563	19.9085	11.3413	17.3462	13.8669			22.7528	13.0865					35.6124	18.6399			21.4291	8.44095
20.5061	6.76895	19.893	11.3547	17.372	13.8801			22.9145	13.0997					35.6152	18.6533			21.5809	8.4543
20.6652	6.78218	19.94	11.368	17.21	13.8934			22.7272	13.113					35.697	18.6666			21.5437	8.46759
20.669	6.79556	19.83	11.3813	17.4267	13.9068			22.9165	13.1264					35.5558	18.6798			21.5699	8.48098
20.8006	6.80891	19.9914	11.3947	17.3255	13.9201			22.8173	13.1397					35.4976	18.6931			21.5534	8.49432
20.7732	6.82219	20.0296	11.4081	17.2112	13.9335			23.0394	13.153					35.6007	18.7064			21.5535	8.50763
20.8177	6.83555	20.0338	11.4213	17.3516	13.9468			22.8541	13.1664					35.6423	18.7197			21.6729	8.52103
20.9321	6.84888	19.9909	11.4346	17.4983	13.96			22.9217	13.1796					35.6111	18.733			21.7033	8.53443
21.0778	6.86215	19.9652	11.448	17.4459	13.9735			22.7385	13.1928					35.5939	18.7464			21.7025	8.54776
20.9786	6.87542	20.0217	11.4613	17.3005	13.9869			22.7922	13.2062					35.4612	18.7596			21.7843	8.56116
21.1279	6.88878	20.1883	11.4746	17.4066	14.0002			22.9399	13.2195					35.563	18.773			21.9481	8.5745
21.2438	6.90211	20.0514	11.4879	17.1772	14.0136			22.9864	13.2328					35.5665	18.7864			21.8864	8.58779
21.1737	6.9154	19.9732	11.5011	17.2723	14.027			22.7486	13.2462					35.7362	18.7998			22.0514	8.60107
21.3862	6.92877	20.0303	11.5144	17.0558	14.0402			22.9087	13.2595					35.6918	18.8131			21.9243	8.61443
21.5417	6.94203	19.9743	11.5278	17.0686	14.0536			22.9462	13.2727					35.475	18.8265			21.9712	8.62775
21.377	6.95531	20.0882	11.5411	17.2271	14.067			22.8398	13.2862					35.6403	18.8399			21.8673	8.64106
21.4684	6.96873	20.1792	11.5545	17.0625	14.0803			23.0634	13.2996					35.5729	18.8531			22.0989	8.65436
21.4336	6.98212	20.1549	11.5679	17.0546	14.0936			22.999	13.3129					35.703	18.8665			22.2949	8.6676
21.6092	6.99543	20.178	11.5812	17.1448	14.1069			22.8735	13.3263					35.5398	18.8798			22.0759	8.68084
21.7081	7.00887	20.2365	11.5945	17.1764	14.1202			22.9627	13.3397					35.6713	18.8932			22.2018	8.6942
21.7438	7.02219	20.1466	11.608	17.1618	14.1334			23.0299	13.3529					35.5466	18.9065			22.3864	8.70757
21.7362	7.03546	20.2833	11.6213	17.1479	14.1468			23.1656	13.3663					35.8261	18.9198			22.1617	8.72086
21.8813	7.04886	20.2705	11.6346	16.9982	14.1601			23.0847	13.3796					35.6719	18.9331			22.5046	8.73423
21.79	7.06217	20.3989	11.648	17.159	14.1734			23.0276	13.3929					35.6256	18.9463			22.4721	8.74758
21.9969	7.07545	20.3133	11.6614	17.1076	14.1867			23.0246	13.4062					35.656	18.9597			22.4393	8.7609
22.0466	7.08883	20.5357	11.6746	17.1005	14.2			23.0979	13.4196					35.7415	18.973			22.3483	8.77431
22.1295	7.1022	20.3487	11.6879	17.0133	14.2133			23.143	13.4328					35.6326	18.9863			22.5413	8.78774
21.9774	7.11547	20.4167	11.7013	16.9318	14.2267			22.9019	13.4461					35.5989	18.9996			22.6534	8.80105
22.0594	7.12873	20.3659	11.7145	17.1238	14.2401			23.0761	13.4595					35.7325	19.0129			22.7089	8.81445
22.0528	7.14208	20.5982	11.7278	17.2663	14.2534			23.0688	13.4728					35.736	19.0263			22.5985	8.8278
22.2077	7.1554	20.5331	11.7412	17.1405	14.2668			23.1345	13.4861					35.6521	19.0397			22.6493	8.84106
22.276	7.16869	20.5998	11.7544	16.9943	14.2802			23.2035	13.4994					35.6767	19.053			22.7685	8.85439
22.2679	7.18205	20.6622	11.7677	17.1921	14.2935			22.9964	13.5127					35.7428	19.0664			22.7075	8.86774
22.2958	7.19529	20.5662	11.7811	17.104	14.3068			23.2014	13.526					35.8604	19.0798			22.7339	8.88103
22.4305	7.20855	20.5614	11.7944	17.0746	14.3202			23.3378	13.5395					35.7756	19.0931			22.749	8.89432
22.2638	7.20855	20.501	11.8078	17.1812	14.3335			23.262	13.5529					35.9753	19.1064			22.8047	8.90763
20.5163	7.22181	20.7704	11.8212	17.0865	14.3468			23.269	13.5662					35.7439	19.1197			23.0242	8.92094
16.6003	7.23517	20.6737	11.8345	16.9933	14.3601			23.2354	13.5797					35.7662	19.1331			22.839	8.93417
16.6475	7.24854	20.892	11.8479	17.2335	14.3734			23.4136	13.593					35.6984	19.1464			22.9745	8.94748
16.4191	7.26182	20.6825	11.8612	17.0311	14.3867			23.3358	13.6063					35.827	19.1597			23.0472	8.96084
16.5282	7.27517	20.8511	11.8746	17.149	14.4			23.215	13.6196					35.6789	19.1731			23.102	8.97414
16.5546	7.28854	20.8754	11.8879	16.9138	14.4133			23.3113	13.633					35.7052	19.1863			23.0786	8.98749
16.3968	7.3019	20.861	11.9013	17.1081	14.4266			23.3377	13.6463					35.6631	19.1996			23.1954	9.00086
16.6285	7.31528	20.9643	11.9146	16.9629	14.44			23.5176	13.6597					35.5091	19.2129			23.1764	9.01418
16.3323	7.32866	21.0096	11.9279	17.1345	14.4532			23.4259	13.673					35.6734	19.2263			23.289	9.02757
16.4155	7.34199	21.0312	11.9412	17.1258	14.4665			23.356	13.6862					35.5781	19.2396			23.3832	9.04099
16.6726	7.35541	20.9711	11.9545	16.9973	14.4799			23.4146	13.6996					35.6333	19.2529			23.2317	9.0543
16.5598	7.36873	21.0998	11.9678	17.0629	14.4933			23.4238	13.7129					35.5596	19.2662			23.3699	9.06769
16.5187	7.38202	21.0374	11.9812	17.0845	14.5066			23.4652	13.7262					35.4252	19.2795			23.3151	9.08102
16.5138	7.39533	20.9595	11.9945	17.0107	14.5201			23.4749	13.7395					35.4986	19.2929			23.5874	9.09431
16.6836	7.40866	21.0959	12.0077	17.2057	14.5335			23.6899	13.7529					35.4836	19.3063			23.5835	9.10758
16.6677	7.42198	21.3145	12.021	17.1191	14.5467			23.4783	13.7661					35.3382	19.3196			23.4752	9.12093
16.4804	7.43526	20.959	12.0344	17.0645	14.5601			23.5045	13.7794					35.4995	19.333			23.5749	9.13426
16.668	7.44855	21.1974	12.0478	17.1187	14.5735			23.4524	13.7928					35.4704	19.3464			23.6517	9.14756
16.7666	7.46181	21.2347	12.0611	17.0751	14.5868			23.6127	13.8062					35.2921	19.3597			23.6432	9.1609
16.7057	7.47506	21.1413	12.0745	17.2326	14.6001			23.6119	13.8195					35.5367	19.373			23.6394	9.17418
16.7594	7.48838	21.3338	12.0878	17.0894	14.6135			23.6528	13.8329					35.3845	19.3864			23.7398	9.18746
16.7838	7.50179	21.3265	12.1011	17.3525	14.6267			23.7057	13.8462					35.3753	19.3997			23.6324	9.20081
16.8807	7.5151	21.3556	12.1145	17.214	14.64			23.7258	13.8595					35.393	19.413			23.7778	9.21418
16.9505	7.52849	21.0721	12.1279	17.329	14.6534			23.7085	13.8728					35.263	19.4263			23.6452	9.22744
16.9596	7.54182	21.2502	12.1412	17.2812	14.6667			23.5355	13.8862					35.2753	19.4395			23.6982	9.24079
17.0927	7.55515	21.3484	12.1546	17.2316	14.6799			23.5835	13.8995					35.3308	19.4528			23.8232	9.25411
16.9651	7.56856	21.2508	12.1679	17.3861	14.6933			23.5284	13.9128					35.3854	19.4662			23.6257	9.26739
16.9539	7.58198	21.2661	12.1812	17.3507	14.7066			23.6132	13.9262					35.4479	19.4795			23.7054	9.28079
17.169	7.59528	21.5067	12.1945	17.472	14.7198			23.447	13.9395					35.0699	19.4928			23.8721	9.29425
17.0153	7.60864	21.5294	12.2078	17.2226	14.7332			23.1841	13.9527					35.3596	19.5062			23.8559	9.30757
17.1957	7.62199	21.5228	12.2211	17.3452	14.7466			23.257	13.9661					35.2771	19.5195			23.9448	9.32094
17.1869	7.63524	21.3976	12.2344	17.3892	14.7599			23.0897	13.9794					35.3359	19.5328			23.998	9.33427
17.257	7.64857	21.5493	12.2478	17.3682	14.7733			23.3652	13.9927					35.1305	19.5462			23.9719	9.34758
17.3336	7.66194	21.6896	12.261	17.3048	14.7867			23.3852	14.006					35.2936	19.5596			24.0431	9.36091
17.4457	7.67525	21.6963	12.2742	17.4465	14.8			23.5927	14.0193					35.1452	19.5729			24.1202	9.37428
17.3859	7.68853	21.5103	12.2876	17.4523	14.8134			23.4508	14.0326					35.1874	19.5863			24.1727	9.3876
17.4699	7.70182	21.5371	12.301	17.5475	14.8268			23.4331	14.046					35.2545	19.5997			24.1932	9.40091
17.6744	7.71508	21.4902	12.3143	17.5914	14.8401			23.5041	14.0594					35.2213	19.613			24.3763	9.41426
17.6966	7.72836	21.6088	12.3278	17.5067	14.8534			23.5825	14.0727					35.1584	19.6263			24.211	9.42753
17.6198	7.74168	21.6689	12.3411	17.4624	14.8667			23.5309	14.0862					35.1448	19.6397			24.1477	9.44079
17.7378	7.75503	21.6678	12.3544	17.4344	14.88			23.6368	14.0995					35.0146	19.653			24.324	9.4541
17.7929	7.76832	21.7404	12.3678	17.4842	14.8933			23.7189	14.1128					35.1808	19.6664			23.5352	9.4541
17.6564	7.78175	21.7093	12.3812	17.4581	14.9066			23.8514	14.1262					35.0976	19.6797			23.4555	9.46738
17.5941	7.79508	21.7951	12.3945	17.4142	14.9199			23.6453	14.1395					35.0774	19.6929			23.5249	9.48078
17.62	7.8084	21.8249	12.4079	17.3197	14.9332			23.8214	14.1529					35.147	19.7062			23.681	9.49416
17.8445	7.82179	21.7962	12.4212	17.4672	14.9465			23.7234	14.1663					35.0686	19.7196			23.6161	9.50745
17.832	7.8352	21.9147	12.4344	17.5335	14.9597			23.8613	14.1796					35.1749	19.7329			23.8257	9.52084
17.87	7.84852	21.769	12.4478	17.6244	14.973			23.9859	14.1929					35.1548	19.7462			24.0497	9.53423
18.0663	7.86193	21.8435	12.4611	17.4063	14.9864			23.8547	14.2062					35.0937	19.7595			24.1073	9.5475
17.9786	7.87529	21.9343	12.4744	17.6623	14.9999			24.0787	14.2195					35.1752	19.7728			24.2696	9.5609
17.9522	7.88856	21.905	12.4877	17.6866	15.0132			23.9269	14.2328					35.0076	19.7861			24.0595	9.57425
18.0444	7.90187	21.6275	12.501	17.4328	15.0266			24.0034	14.246					35.0727	19.7994			24.2097	9.58751
18.1958	7.91522	21.7403	12.5143	17.6193	15.04			23.8464	14.2594					35.0613	19.8129			24.2736	9.60085
18.1925	7.92851	21.7644	12.5275	17.5327	15.0533			23.9862	14.2726					34.971	19.8262			24.5494	9.61419
18.2553	7.94181	21.7594	12.5409	17.4544	15.0666			23.9706	14.2859					35.0637	19.8396			24.535	9.6275
18.408	7.95512	21.6683	12.5543	17.4569	15.08			24.029	14.2993					35.0313	19.8529			24.7646	9.64083
18.3125	7.96834	21.7194	12.5676	17.6466	15.0933			23.9461	14.3126					35.1255	19.8662			24.6382	9.65417
18.3979	7.98159	21.4139	12.581	17.6286	15.1066			23.9915	14.3259					35.1924	19.8796			24.8221	9.66741
18.3265	7.99494	21.3565	12.5943	17.6869	15.1199			22.8527	14.3393					34.9998	19.8929			24.7958	9.6806
18.5003	8.00834	20.946	12.6077	17.6963	15.1332			23.0077	14.3527					34.8287	19.9063			24.8653	9.694
18.3985	8.02164	20.7849	12.6211	17.8112	15.1465			22.7606	14.366					34.9997	19.9196			24.8839	9.70736
18.6271	8.03498	20.2203	12.6344	17.6858	15.1599			23.0498	14.3794					34.8861	19.9329			25.0899	9.72065
18.4993	8.04833	19.6607	12.6477	17.7044	15.1732			23.2257	14.3927					34.8058	19.9462			24.9523	9.73405
18.6293	8.06167	19.3127	12.6611	17.8421	15.1864			23.1827	14.406					34.8595	19.9595			25.1424	9.74739
18.3363	8.07505	19.2704	12.6744	17.7977	15.1997			23.0924	14.4194					34.9135	19.9729			25.1567	9.76072
18.5331	8.08849	19.049	12.6877	17.6766	15.213			23.079	14.4327					34.7898	19.9862			25.0572	9.77411
18.6904	8.10184	19.017	12.701	17.7371	15.2262			23.0084	14.446					34.9779	19.9995			25.1121	9.78753
18.6802	8.11522	19.0428	12.7143	17.7309	15.2396			23.1737	14.4592					34.7247	20.0128			25.172	9.80085
18.7775	8.12853	18.815	12.7276	17.7423	15.253			23.1853	14.4726					34.7494	20.0261			25.1483	9.81422
18.6592	8.14182	18.9211	12.741	17.7323	15.2663			22.9513	14.4859					34.7052	20.0394			25.1444	9.82756
18.6686	8.15515	18.9312	12.7543	17.6279	15.2797			23.0926	14.4992					34.7886	20.0528			24.6808	9.8408
18.5521	8.1685	18.7033	12.7675	17.6584	15.2931			23.2561	14.5125					34.865	20.0662			24.9732	9.85412
18.6303	8.1818	18.9864	12.7808	17.631	15.3065			23.175	14.5258					34.9369	20.0795			24.7117	9.86749
18.4511	8.19507	18.9025	12.7942	17.8753	15.3199			23.3362	14.5391					34.8683	20.0929			25.0006	9.88076
18.6261	8.20836	18.8358	12.8075	17.7029	15.3333			23.2167	14.5525					34.6456	20.1063			24.9619	9.89404
18.5255	8.22161	18.8108	12.8208	17.7888	15.3465			23.3291	14.5659					34.6465	20.1196			25.0884	9.90735
18.7277	8.23486	18.8963	12.8342	17.6792	15.3599			23.2762	14.5792					34.5567	20.1329			25.0664	9.92064
18.5908	8.2482	18.9477	12.8475	17.714	15.3733			23.3886	14.5926					34.8177	20.1463			25.038	9.93383
18.7128	8.26156	18.8688	12.8608	17.7013	15.3865			23.3912	14.6059					34.5504	20.1596			25.1722	9.94718
18.8402	8.27485	18.9052	12.8742	17.4341	15.3998			23.4447	14.6192					34.4866	20.173			25.3699	9.96059
18.7313	8.28826	19.1374	12.8876	17.7515	15.4131			23.4289	14.6325					34.5814	20.1863			25.2665	9.97386
18.8893	8.30162	18.9218	12.9009	17.4748	15.4264			23.5306	14.6459					34.4394	20.1995			25.5821	9.98728
18.7876	8.31494	19.0419	12.9143	17.4205	15.4397			23.7003	14.6592					34.2651	20.2128			25.6329	10.0006
19.0262	8.32835	19.1628	12.9277	17.3426	15.4531			23.699	14.6725					34.3396	20.2261			25.5157	10.0139
19.0115	8.34175	19.1807	12.941	17.5323	15.4664			23.6619	14.6859					34.0487	20.2394			25.5505	10.0274
18.8754	8.35507	19.2961	12.9543	17.4765	15.4796			23.6472	14.6992					33.6873	20.2527			25.7382	10.0408
19.1429	8.36845	19.1702	12.9677	17.588	15.493			23.7198	14.7125					33.5101	20.266			25.5613	10.0541
19.2434	8.38182	19.4108	12.981	17.497	15.5065			23.6752	14.7259					33.123	20.2793			25.6615	10.0675
19.2335	8.39512	19.1353	12.9943	17.5441	15.5198			23.7298	14.7392					32.944	20.2925			25.9365	10.0808
19.3502	8.40839	19.1106	13.0076	17.4916	15.5332			23.7486	14.7524					32.7918	20.3059			25.9593	10.094
19.4244	8.42172	19.2646	13.0208	17.4985	15.5466			23.8805	14.7658					32.6441	20.3194			25.882	10.1073
19.3579	8.43506	19.3224	13.0341	17.572	15.5598			23.756	14.779					32.5739	20.3327			25.9959	10.1207
19.522	8.44834	19.3313	13.0475	17.5464	15.5732			23.7936	14.7923					32.5624	20.3461			25.9689	10.134
19.4858	8.46165	19.3164	13.0608	17.3824	15.5865			23.8575	14.8057					32.5032	20.3594			26.0667	10.1474
19.4468	8.47492	19.373	13.0741	17.6025	15.5998			23.729	14.8191					32.2624	20.3727			26.2784	10.1607
19.5727	8.48818	19.3217	13.0875	17.5706	15.6131			23.6761	14.8324					32.0733	20.3861			26.315	10.1739
19.5973	8.50153	19.5569	13.1008	17.5548	15.6264			24.0426	14.8459					32.0955	20.3994			26.1999	10.1871
19.5447	8.51491	19.5666	13.1141	17.5999	15.6397			24.0032	14.8592					32.0436	20.4128			26.4645	10.2005
19.5798	8.5282	19.5247	13.1275	17.4881	15.653			23.8469	14.8725					31.9316	20.4261			26.321	10.2139
19.5668	8.54158	19.5715	13.1409	17.7288	15.6664			23.6882	14.8858					31.836	20.4394			26.4546	10.2272
19.6739	8.5549	19.5179	13.1542	17.5225	15.6797			23.9544	14.8992					31.6435	20.4527			26.4501	10.2405
19.5988	8.56821	19.6998	13.1676	17.4886	15.6929			24.0152	14.9125					31.5589	20.466			26.3629	10.2539
19.7183	8.58161	19.6052	13.181	17.4551	15.7063			24.118	14.9258					31.6476	20.4794			26.0415	10.2672
19.7465	8.59499	19.7692	13.1943	17.5259	15.7196			23.9426	14.9392					31.3571	20.4927			26.0525	10.2806
20.0272	8.60833	19.5599	13.2076	17.5164	15.7328			24.0116	14.9524					31.3019	20.5059			26.0378	10.294
19.9137	8.62171	19.6339	13.2209	17.7386	15.7462			23.8895	14.9657					31.2478	20.5192			26.2685	10.3073
19.9217	8.63506	19.7217	13.2342	17.5243	15.7596			24.0381	14.9789					31.2226	20.5325			26.3444	10.3207
19.917	8.64835	19.7011	13.2476	17.4773	15.7729			23.9239	14.9923					31.1957	20.5458			26.4375	10.334
19.7993	8.66166	19.6321	13.2609	17.4336	15.7864			24.2945	15.0056					31.146	20.5591			26.0658	10.3473
19.6612	8.67499	19.8389	13.2741	17.5491	15.7997			24.089	15.019					31.192	20.5725			26.0821	10.3607
19.9311	8.68831	19.7571	13.2874	17.469	15.8131			23.8168	15.0322					31.0335	20.5859			26.1077	10.374
19.687	8.7016	19.7765	13.3008	17.4479	15.8264			23.4515	15.0455					30.9179	20.5993			26.2063	10.3873
19.6634	8.71492	19.7603	13.3141	17.5961	15.8398			23.6338	15.059					30.8802	20.6126			26.4292	10.4006
19.761	8.72823	19.8302	13.3274	17.5813	15.8531			23.4475	15.0724					31.0292	20.6259			26.4056	10.4139
19.5652	8.74146	19.7503	13.3408	17.66	15.8665			23.4435	15.0857					30.7225	20.6393			26.3291	10.4272
19.3753	8.75479	19.9092	13.3541	17.5914	15.8798			23.5367	15.0991					30.7968	20.6527			26.279	10.4404
19.6207	8.76813	19.7518	13.3673	17.7872	15.893			23.6726	15.1125					30.6336	20.6661			26.4504	10.4538
19.6163	8.78142	19.9697	13.3808	17.5638	15.9063			23.4974	15.1258					30.6517	20.6795			26.5359	10.4671
19.5421	8.79482	19.8359	13.3941	17.6077	15.9197			23.5355	15.1391					30.4547	20.6928			26.5597	10.4804
19.5688	8.80818	19.8102	13.4075	17.6452	15.933			23.6773	15.1525					30.3893	20.7061			26.4937	10.4938
19.6032	8.82149	19.9608	13.4209	17.6107	15.9463			23.8039	15.1658					30.4764	20.7194			26.648	10.5071
19.6601	8.83488	20.053	13.4342	17.6412	15.9596			23.672	15.1791					30.4803	20.7327			26.733	10.5205
19.6707	8.84827	19.9992	13.4475	17.5767	15.9728			23.5138	15.1924					30.4219	20.746			26.7274	10.5339
19.6785	8.86158	20.1538	13.4608	17.6435	15.986			23.4433	15.2056					30.4262	20.7593			26.7311	10.5473
19.5698	8.87499	19.9839	13.4742	17.5875	15.9994			23.5194	15.2189					30.3286	20.7726			26.8114	10.5606
19.6142	8.88833	20.0087	13.4875	17.614	16.0129			23.4868	15.2323					30.4146	20.7858			26.9298	10.574
19.4218	8.90158	20.2134	13.5008	17.6551	16.0262			23.3371	15.2456					30.3249	20.7991			27.0211	10.5874
19.5125	8.9149	20.231	13.5142	17.6269	16.0396			23.4806	15.2589					30.5057	20.8125			27.0504	10.6006
19.6697	8.92826	20.2677	13.5274	17.5856	16.053			23.6442	15.2723					30.2381	20.8259			27.0554	10.6139
19.6693	8.94155	20.2511	13.5407	17.5728	16.0663			23.5452	15.2856					30.3839	20.8392			26.9084	10.6273
19.7633	8.95486	20.2055	13.554	17.7375	16.0797			23.4539	15.2989					30.4113	20.8526			27.2152	10.6406
19.6044	8.96817	20.1517	13.5673	17.5201	16.0931			23.4217	15.3123					30.3298	20.866			27.0629	10.6539
19.6816	8.98148	20.1515	13.5806	17.8211	16.1064			23.2664	15.3257					30.2287	20.8793			27.0647	10.6672
19.633	8.99471	20.278	13.594	17.7511	16.1198			23.2276	15.339					30.3133	20.8927			27.355	10.6804
19.7373	9.00808	20.1517	13.6073	17.8305	16.1331			23.5538	15.3524					30.212	20.906			27.243	10.6936
19.7241	9.02145	20.3053	13.6206	17.7641	16.1463			23.406	15.3658					30.3127	20.9194			27.3244	10.707
19.8063	9.03472	20.3375	13.634	17.8948	16.1596			23.3363	15.379					30.272	20.9327			27.3227	10.7204
19.7738	9.04809	20.4157	13.6474	17.759	16.1729			23.5007	15.3924					30.0355	20.946			27.444	10.7336
19.9141	9.06144	20.4735	13.6607	17.665	16.1861			23.3788	15.4058					30.3291	20.9593			27.3967	10.7471
19.9114	9.07471	20.3592	13.6741	17.7267	16.1994			23.5149	15.4191					30.1649	20.9726			27.4248	10.7604
19.9831	9.08812	20.423	13.6875	17.8057	16.2127			23.4698	15.4324					30.225	20.9859			27.3596	10.7737
19.8863	9.10155	20.4453	13.7008	17.9152	16.2261			23.3759	15.4458					30.441	20.9992			27.2732	10.7872
19.9187	9.11485	20.3312	13.7141	18.0004	16.2393			23.3357	15.459					30.3666	21.0125			27.4406	10.8006
20.1297	9.12826	20.4346	13.7275	17.8442	16.2527			23.1609	15.4722					30.3885	21.0258			27.1788	10.8139
20.0271	9.14159	20.4883	13.7408	17.9863	16.2662			23.3062	15.4856					30.469	21.0391			27.077	10.8273
19.9561	9.15488	20.5468	13.7541	17.8459	16.2795			23.259	15.4989					30.2856	21.0523			27.2	10.8406
20.1505	9.16821	20.6944	13.7674	18.0197	16.2929			23.3455	15.5122					30.4254	21.0657			27.3521	10.8539
20.2001	9.18154	20.6289	13.7807	18.0066	16.3063			23.3376	15.5256					30.3288	21.0791			27.3488	10.8672
20.1377	9.19484	20.6932	13.7939	17.9574	16.3196			23.4045	15.5389					30.2662	21.0925			27.5056	10.8805
20.2262	9.20815	20.7475	13.8072	17.9483	16.3329			23.22	15.5522					30.4453	21.1059			27.5993	10.8938
20.4402	9.22148	20.7984	13.8206	17.958	16.3463			23.1988	15.5656					30.3936	21.1193			27.7155	10.9071
20.2692	9.23479	20.81	13.8339	18.1282	16.3596			23.156	15.579					30.5238	21.1325			27.7652	10.9205
20.3135	9.24801	20.8725	13.8472	18.0673	16.3729			22.975	15.5923					30.333	21.1459			27.8469	10.9337
20.3873	9.26134	20.8311	13.8605	18.0301	16.3863			23.01	15.6057					30.3906	21.1592			27.9148	10.947
20.4322	9.2747	20.7761	13.8739	18.1018	16.3995			22.7088	15.6191					30.3997	21.1726			27.9046	10.9603
20.2951	9.28799	20.8572	13.8873	18.1469	16.4128			22.6334	15.6324					30.3592	21.1859			28.0443	10.9737
20.5006	9.30138	20.7989	13.9007	17.9317	16.4262			22.7749	15.6458					30.4906	21.1992			28.0625	10.987
20.4734	9.31471	20.9305	13.914	17.7145	16.4395			22.6409	15.6591					30.2069	21.2125			28.2537	11.0004
20.3809	9.32798	20.776	13.9274	17.2864	16.4528			22.5911	15.6724					30.4705	21.2258			27.9988	11.0137
20.4804	9.34134	21.0274	13.9408	16.219	16.4661			22.643	15.6857					30.4159	21.2391			28.0199	11.027
20.585	9.35477	20.8737	13.954	15.6078	16.4794			22.6032	15.6991					30.3803	21.2525			27.9294	11.0404
20.546	9.36808	20.9843	13.9674	15.4162	16.4926			22.5878	15.7123					30.3058	21.2658			28.1012	11.0538
20.6562	9.38149	21.1269	13.9808	15.1075	16.506			22.5283	15.7256					30.3202	21.2791			27.9779	11.0672
20.5828	9.39485	21.0005	13.9941	15.0505	16.5194			22.6485	15.739					30.4261	21.2924			28.0356	11.0805
20.6333	9.40813	21.0658	14.0074	14.6586	16.5327			22.5924	15.7523					30.4766	21.3056			28.334	11.0939
20.5759	9.42146	21.0567	14.0206	14.525	16.5461			22.586	15.7656					30.491	21.319			28.1055	11.1071
20.5966	9.43483	21.1445	14.0339	14.5764	16.5595			22.651	15.779					30.4224	21.3324			28.3012	11.1204
20.6457	9.44817	21.0999	14.0472	14.1917	16.5728			22.7308	15.7922					30.4582	21.3457			28.2087	11.1338
20.5086	9.46147	21.1859	14.0605	14.109	16.5862			23.0217	15.8055					30.4062	21.3591			28.4698	11.1471
20.8003	9.4748	21.3408	14.0738	13.9497	16.5996			22.5867	15.8189					30.3786	21.3725			28.4161	11.1604
20.8371	9.48808	21.1428	14.0872	13.7661	16.6129			22.6757	15.8323					30.3383	21.3858			28.472	11.1737
20.7759	9.50131	21.2698	14.1006	13.735	16.6263			22.7906	15.8456					30.5983	21.3991			28.3852	11.187
20.7897	9.51463	21.3282	14.1139	13.5629	16.6396			22.7809	15.859					30.4073	21.4125			28.406	11.2002
20.8286	9.52801	21.3408	14.1272	13.3978	16.6529			22.6891	15.8723					30.454	21.4258			28.5092	11.2136
20.8	9.54125	21.2773	14.1406	13.6361	16.6662			22.802	15.8856					30.4783	21.4392			28.6043	11.2269
20.7935	9.55459	21.3927	14.154	13.5535	16.6796			22.9023	15.899					30.4455	21.4525			28.3795	11.2402
20.8333	9.56792	21.3861	14.1673	13.6214	16.6928			22.6592	15.9123					30.461	21.4658			28.6122	11.2536
20.8755	9.5812	21.3985	14.1807	13.4522	16.7061			22.7393	15.9256					30.4337	21.4791			28.8073	11.2669
21.0957	9.59462	21.4033	14.1941	13.5567	16.7195			22.8351	15.939					30.317	21.4925			28.6795	11.2802
21.0345	9.60805	21.4066	14.2073	13.547	16.7327			22.7344	15.9523					30.2363	21.5058			28.776	11.2937
21.0618	9.62137	21.4518	14.2206	13.4872	16.7459			22.9706	15.9655					30.3993	21.5191			28.9627	11.3071
20.9939	9.6348	21.4443	14.234	13.3963	16.7593			22.8389	15.9788					30.2291	21.5324			28.9551	11.3204
21.0335	9.64816	21.6373	14.2473	13.5418	16.7726			22.9628	15.9922					30.4296	21.5457			29.1015	11.3338
21.0171	9.66148	21.5596	14.2607	13.4321	16.7859			22.8681	16.0055					30.3566	21.559			29.1485	11.3471
21.1083	9.67479	21.4797	14.2739	13.6445	16.7994			22.9322	16.0188					30.4079	21.5723			29.2479	11.3604
20.85	9.68811	21.6236	14.2872	13.4207	16.8127			22.9451	16.0322					30.1781	21.5857			29.2685	11.3737
20.9666	9.70141	21.6533	14.3005	13.4647	16.826			22.8676	16.0455					30.285	21.599			29.3767	11.387
21.2013	9.71472	21.5602	14.3139	13.3469	16.8395			23.0776	16.0588					30.4201	21.6124			29.2037	11.4003
21.1624	9.72805	21.6171	14.3272	13.3506	16.8529			22.9021	16.0722					30.3814	21.6257			29.3493	11.4137
21.1646	9.74132	21.7284	14.3405	13.4041	16.8662			22.9716	16.0857					30.3781	21.6391			29.5921	11.427
21.2225	9.75454	21.6628	14.3539	13.5169	16.8795			22.952	16.0989					30.2778	21.6524			29.4288	11.4403
21.3253	9.76788	21.7037	14.3672	13.3043	16.8929			22.926	16.1123					30.2311	21.6658			29.4702	11.4535
21.3026	9.7812	21.6538	14.3804	13.3251	16.9061			23.1465	16.1257					30.2067	21.6792			29.5877	11.4668
21.2373	9.79448	21.8909	14.3939	13.3566	16.9195			22.9542	16.139					30.1265	21.6925			29.3737	11.4802
21.3569	9.80786	21.7977	14.4073	13.466	16.9329			23.0666	16.1523					30.2127	21.7058			29.3755	11.4935
21.3108	9.82115	21.7652	14.4206	13.6204	16.9462			23.0198	16.1657					30.2689	21.7191			29.5221	11.5069
21.2422	9.83447	21.8555	14.434	13.5458	16.9595			22.8562	16.179					30.3762	21.7324			29.5222	11.5202
21.3837	9.84785	21.8563	14.4473	13.4931	16.9728			23.0623	16.1924					30.31	21.7457			29.7584	11.5335
21.3362	9.86133	21.9417	14.4606	13.3031	16.986			23.1489	16.2057					30.3183	21.7591			29.9846	11.5469
21.3795	9.87467	21.9484	14.4739	13.5322	16.9992			23.0569	16.219					30.2106	21.7723			29.5724	11.5603
21.3442	9.88803	21.919	14.4873	13.6226	17.0125			22.9698	16.2322					30.1519	21.7857			29.9349	11.5736
21.3892	9.9014	22.0834	14.5006	13.6528	17.0259			22.9345	16.2456					30.353	21.799			29.7972	11.5871
21.5881	9.9147	22.0045	14.5139	13.5032	17.0391			22.99	16.2589					30.3567	21.8123			29.9012	11.6004
21.3283	9.92801	21.9576	14.5272	13.4882	17.0525			23.2596	16.2722					30.1982	21.8257			30.1106	11.6136
21.3728	9.94138	22.1114	14.5404	13.4269	17.0659			23.2062	16.2856					30.191	21.839			30.3331	11.6269
21.3379	9.95471	22.0388	14.5537	13.3937	17.0792			23.1544	16.2989					30.3049	21.8523			30.1501	11.6403
21.3641	9.96803	22.2385	14.567	13.4541	17.0925			23.0012	16.3121					30.2735	21.8657			30.2571	11.6536
21.3686	9.98133	22.1994	14.5804	13.3993	17.1059			23.286	16.3255					30.2398	21.879			30.2956	11.6669
21.4242	9.99457	22.082	14.5937	13.5325	17.1192			23.2815	16.3389					30.2638	21.8924			30.2661	11.6803
21.4699	10.0079	21.9328	14.6071	13.6306	17.1326			23.2851	16.3522					30.219	21.9057			30.6718	11.6935
21.5511	10.0212	21.7257	14.6204	13.3846	17.146			23.4059	16.3656					30.4374	21.9191			30.587	11.7068
21.5292	10.0346	21.1186	14.6337	13.3342	17.1593			23.2565	16.3789					30.2097	21.9325			30.5477	11.7202
21.5021	10.0478	19.4268	14.6471	13.3294	17.1726			23.1872	16.3922					30.2489	21.9458			30.8073	11.7335
21.4196	10.0611	19.028	14.6605	13.4672	17.186			23.0646	16.4056					30.3061	21.9592			30.6599	11.7468
21.6037	10.0744	18.6764	14.6738	13.2904	17.1993			22.3912	16.419					30.289	21.9724			30.6864	11.7602
21.5673	10.0877	18.2889	14.6872	13.4455	17.2126			22.9433	16.4323					30.3127	21.9857			30.5785	11.7735
21.7657	10.1011	18.166	14.7006	13.3121	17.226			22.4289	16.4457					30.3556	21.9991			30.8134	11.7868
21.6183	10.1145	17.7033	14.7138	13.3481	17.2392			22.6327	16.459					30.352	22.0124			30.6054	11.8002
21.718	10.1279	17.6318	14.7272	13.2166	17.2524			22.6532	16.4723					30.297	22.0257			30.6501	11.8136
21.6478	10.1413	17.4241	14.7405	13.1622	17.2658			22.6334	16.4856					30.3343	22.039			30.6711	11.8269
21.5031	10.1547	17.5642	14.7538	13.0078	17.2792			22.5394	16.4989					30.2984	22.0523			30.8249	11.8403
21.9531	10.168	17.446	14.7672	13.2344	17.2925			22.7283	16.5122					30.3311	22.0655			31.0995	11.8536
21.7564	10.1813	17.1482	14.7805	13.2554	17.3059			22.8499	16.5255					30.4546	22.0789			30.7849	11.8669
21.735	10.1947	17.2206	14.7937	13.1577	17.3192			22.9035	16.5389					30.3076	22.0923			30.9664	11.8803
21.7964	10.208	17.379	14.807	12.9917	17.3325			22.8974	16.5521					30.387	22.1056			30.8935	11.8936
21.7759	10.2213	17.3146	14.8203	13.0614	17.3459			23.1734	16.5654					30.3785	22.119			31.0893	11.9069
21.8319	10.2346	17.23	14.8337	13.0819	17.3594			22.9729	16.5788					30.494	22.1323			30.942	11.9202
21.8278	10.2479	17.2543	14.847	12.9586	17.3727			23.1189	16.5922					30.4879	22.1456			30.9317	11.9336
21.7766	10.2611	17.3814	14.8603	12.9276	17.386			23.2395	16.6054					30.4792	22.1589			31.1462	11.9468
21.8157	10.2744	17.408	14.8736	13.0148	17.3994			23.3209	16.6188					30.5064	22.1723			31.1509	11.9601
21.8365	10.2878	17.3416	14.8869	12.7237	17.4127			23.1992	16.6321					30.5222	22.1857			31.3071	11.9735
21.9544	10.301	17.4528	14.9004	12.7751	17.426			23.3482	16.6455					30.5371	22.1991			31.2322	11.9868
21.87	10.3144	17.5052	14.9138	12.6261	17.4393			23.4244	16.6589					30.5823	22.2124			31.2943	12
21.9753	10.3277	17.5578	14.9271	12.7691	17.4526			23.4779	16.6722					30.6502	22.2257			31.2399	12.0135
21.896	10.341	17.5877	14.9405	12.6337	17.4659			23.2836	16.6855					30.5524	22.239			31.306	12.0267
21.9323	10.3544	17.6929	14.9538	12.5489	17.4793			23.3719	16.6989					30.4999	22.2524			31.367	12.04
21.9179	10.3679	17.5485	14.9671	12.5407	17.4925			23.5518	16.7122					30.4652	22.2657			31.5593	12.0534
21.8581	10.3812	17.6668	14.9804	12.584	17.5057			23.5806	16.7255					30.63	22.279			31.3045	12.0669
22.0145	10.3946	17.5768	14.9938	12.3272	17.5191			23.7582	16.7388					30.545	22.2923			31.7172	12.0802
22.1123	10.408	17.7871	15.0071	12.3526	17.5325			23.7276	16.7522					30.6813	22.3055			31.603	12.0936
21.9933	10.4213	17.7788	15.0204	12.3795	17.5457			23.6721	16.7655					30.6439	22.3188			31.6279	12.1069
22.1529	10.4346	17.7034	15.0338	12.2861	17.5591			23.7086	16.7788					30.5668	22.3321			31.6518	12.1202
22.1274	10.448	17.8467	15.047	12.2	17.5725			23.4727	16.7922					30.682	22.3455			31.691	12.1336
22.0835	10.4613	17.6891	15.0603	12.2646	17.5858			23.9038	16.8054					30.6134	22.3587			31.6382	12.147
22.0566	10.4746	17.7368	15.0737	12.0011	17.5992			23.8473	16.8186					30.7237	22.3722			31.7611	12.1602
22.1071	10.4879	17.7888	15.087	12.0522	17.6126			23.8115	16.832					30.8291	22.3855			31.8559	12.1736
22.1995	10.5011	17.9379	15.1003	12.3459	17.6259			23.8414	16.8453					30.7208	22.3989			31.8312	12.1869
22.2283	10.5144	17.7699	15.1136	12.099	17.6393			23.8543	16.8586					30.6586	22.4123			31.7772	12.2001
22.2489	10.5277	17.895	15.1269	12.1535	17.6526			23.9996	16.872					30.8904	22.4257			31.5427	12.2134
22.3634	10.5411	17.8022	15.1402	11.9606	17.6659			23.9204	16.8854					30.6388	22.439			31.6747	12.2267
22.279	10.5543	17.9127	15.1536	12.0825	17.6792			24.0165	16.8987					30.7696	22.4524			31.8139	12.24
22.5213	10.5677	17.8592	15.167	12.3571	17.6925			23.9106	16.912					30.8334	22.4657			31.8217	12.2533
22.2896	10.581	17.7739	15.1803	12.1998	17.7058			23.9998	16.9254					30.81	22.479			31.8054	12.2667
22.3362	10.5942	17.701	15.1938	12.0046	17.7191			24.0337	16.9387					30.9584	22.4923			32.0958	12.28
22.3224	10.6077	17.9804	15.2071	12.2305	17.7325			24.0931	16.9521					30.7794	22.5056			31.9621	12.2933
22.281	10.6211	17.9156	15.2204	12.2861	17.7457			24.0027	16.9654					30.8235	22.519			32.0425	12.3067
22.314	10.6345	18.1063	15.2337	12.2557	17.7589			24.1728	16.9787					30.8267	22.5322			32.2194	12.3201
22.2992	10.6479	18.1015	15.2471	12.1329	17.7723			24.0523	16.992					30.7793	22.5455			32.1023	12.3334
22.1527	10.6612	17.9712	15.2604	12.157	17.7857			23.9068	17.0054					30.8459	22.5588			32.2232	12.3469
22.0256	10.6746	18.1654	15.2737	12.1195	17.799			23.9663	17.0187					30.8442	22.572			32.3046	12.3602
22.0735	10.6879	17.9836	15.2871	12.1773	17.8124			23.7961	17.032					30.8706	22.5854			32.3616	12.3735
21.8076	10.7012	18.1961	15.3003	12.2262	17.8257			23.8239	17.0453					30.8643	22.5987			32.4164	12.3868
21.9325	10.7145	18.3341	15.3136	12.1482	17.8391			23.7562	17.0585					30.9333	22.612			32.4147	12.4002
21.9413	10.7278	18.2127	15.3269	12.1016	17.8525			23.8276	17.0718					31.0045	22.6254			32.5942	12.4134
21.9532	10.7412	18.4154	15.3402	12.1169	17.8659			23.9681	17.0853					30.9215	22.6388			32.4236	12.4268
21.9203	10.7544	18.2434	15.3535	12.0522	17.8792			23.8651	17.0987					30.9184	22.6521			32.6135	12.4401
21.8131	10.7677	18.3631	15.3669	12.0699	17.8926			23.9425	17.112					30.9841	22.6655			32.6195	12.4534
21.8335	10.781	18.2601	15.3802	11.9911	17.9059			24.0232	17.1253					30.8543	22.6789			32.5656	12.4666
21.8315	10.7944	18.3822	15.3935	12.006	17.9191			23.9856	17.1387					30.977	22.6922			32.7687	12.48
21.8068	10.8076	18.4342	15.4069	12.2029	17.9325			23.8364	17.1519					30.9903	22.7056			32.7576	12.4933
21.8452	10.821	18.4521	15.4202	12.1173	17.9459			24.1181	17.1653					31.0957	22.7189			32.797	12.5066
21.6568	10.8343	18.4902	15.4336	12.0707	17.9592			24.0036	17.1787					30.911	22.7322			32.6937	12.5199
21.6743	10.8475	18.4641	15.447	12.2114	17.9725			24.0725	17.192					30.9334	22.7455			32.9123	12.5332
21.6875	10.861	18.5646	15.4604	12.0376	17.9858			24.0843	17.2054					30.9363	22.7588			33.1148	12.5465
21.684	10.8744	18.6001	15.4737	12.2258	17.9991			24.1281	17.2187					30.8939	22.7721			33.1045	12.56
21.6895	10.8877	18.5845	15.487	12.3585	18.0123			24.1746	17.232					31.1851	22.7854			33.1281	12.5734
21.4428	10.9011	18.6446	15.5003	12.0687	18.0257			24.2027	17.2453					31.1805	22.7987			33.1997	12.5867
21.258	10.9145	18.7231	15.5137	12.2564	18.039			24.0486	17.2586					30.9228	22.812			33.1923	12.6001
21.2235	10.9278	18.8221	15.527	12.1573	18.0523			24.3323	17.2719					31.0929	22.8253			33.3104	12.6135
21.1698	10.9411	18.7166	15.5404	12.1874	18.0658			24.4072	17.2852					31.0781	22.8386			33.3138	12.6267
20.6409	10.9545	18.9443	15.5537	12.2204	18.0791			24.219	17.2985					30.9979	22.852			33.4414	12.6401
17.8376	10.9678	18.8386	15.5669	12.1857	18.0924			24.2834	17.3117					30.7864	22.8653			33.512	12.6535
17.2569	10.9811	18.9035	15.5802	12.3646	18.1059			24.2608	17.325					30.7306	22.8787			33.409	12.6667
16.8602	10.9944	18.8156	15.5935	12.2941	18.1192			24.2628	17.3384					30.6296	22.8921			33.5924	12.6801
16.751	11.0077	18.8906	15.6068	12.253	18.1326			24.4953	17.3518					30.6437	22.9054			33.5361	12.6934
16.3371	11.021	18.8538	15.6202	12.1958	18.146			24.2014	17.3651					30.6393	22.9188			33.5969	12.7066
16.3924	11.0343	18.9884	15.6334	12.2398	18.1593			24.4739	17.3785					30.6333	22.9322			33.5565	12.7199
16.1003	11.0476	18.913	15.6467	12.2828	18.1725			24.4802	17.3918					30.5298	22.9456			33.7773	12.7333
15.839	11.0609	19.1009	15.6601	12.2936	18.1857			24.4913	17.4051					30.564	22.9589			33.9465	12.7466
15.7989	11.0742	19.0221	15.6735	12.2245	18.1991			24.3226	17.4185					30.5275	22.9722			33.7398	12.7599
15.4966	11.0875	18.0679	15.6869	12.1403	18.2124			24.4521	17.4319					30.5083	22.9855			33.7664	12.7732
15.5471	11.1008	18.1855	15.7003	12.2424	18.2258			24.4154	17.4452					30.614	22.9988			33.7835	12.7865
15.5023	11.1142	18.0196	15.7136	11.9885	18.2391			24.3697	17.4586					30.4786	23.0122			33.847	12.7998
16.9433	11.1276	17.7445	15.7269	12.1181	18.2523			24.3546	17.4719					30.5236	23.0255			33.8523	12.8132
15.9928	11.1409	18.0029	15.7403	11.9725	18.2655			24.3282	17.4851					30.5884	23.0388			33.9266	12.8266
15.5294	11.1544	17.8151	15.7536	12.0641	18.2789			24.1251	17.4984					30.4991	23.0521			34.0093	12.84
16.7219	11.1677	17.7986	15.767	11.9899	18.2923			23.8253	17.5118					30.5052	23.0653			33.8416	12.8534
16.2567	11.181	17.5345	15.7803	12.0773	18.3056			23.7855	17.5251					30.4823	23.0785			34.0123	12.8668
15.7394	11.1943	17.8102	15.7936	12.0077	18.319			24.0761	17.5384					30.5403	23.0919			34.0769	12.88
16.5655	11.2077	17.7848	15.8069	12.1767	18.3324			23.9821	17.5517					30.4786	23.1053			34.2112	12.8933
5.86468	11.221	17.6909	15.8202	11.8698	18.3456			23.9119	17.565					30.6162	23.1186			34.1149	12.9067
5.45018	11.2343	17.5458	15.8335	11.8935	18.3591			23.7471	17.5782					30.5138	23.132			34.1414	12.92
5.3321	11.2477	17.5426	15.8468	12.1567	18.3725			23.5144	17.5917					30.5966	23.1453			34.3334	12.9334
4.62109	11.261	17.4521	15.8601	11.9674	18.3858			23.8095	17.605					30.4202	23.1586			34.2935	12.9467
4.21913	11.2743	17.5232	15.8734	12.054	18.3992			23.7153	17.6184					30.4892	23.172			34.3417	12.9599
4.21057	11.2876	17.4221	15.8867	11.9482	18.4125			23.8973	17.6318					30.5475	23.1854			34.3775	12.9732
4.07683	11.3009	17.2342	15.9	11.9114	18.4258			23.8305	17.6451					30.3825	23.1988			34.6525	12.9865
3.93197	11.3142	17.3362	15.9134	12.0076	18.4391			23.8913	17.6584					30.6273	23.2121			34.3745	12.9998
3.84971	11.3275	17.5295	15.9268	11.9632	18.4525			23.8735	17.6718					30.5226	23.2255			34.5854	13.0132
4.10421	11.3408	17.3593	15.9401	11.93	18.4657			23.9739	17.6852					30.6944	23.2388			34.6791	13.0265
3.85328	11.3541	17.5475	15.9535	11.9701	18.4791			23.9258	17.6985					30.4577	23.2521			34.5774	13.0398
3.84325	11.3675	17.524	15.9669	12.0916	18.4924			23.9715	17.7119					30.5901	23.2654			34.3815	13.0531
3.68103	11.3809	17.4258	15.9802	12.0959	18.5057			24.2433	17.7252					30.5766	23.2787			34.6103	13.0665
3.80466	11.3942	17.6422	15.9936	11.9356	18.5189			24.2755	17.7385					30.558	23.292			34.6404	13.0799
3.5943	11.4076	17.5692	16.0069	11.8574	18.5323			24.3148	17.7517					30.4873	23.3053			34.7564	13.0932
3.68199	11.421	17.5025	16.0203	11.9772	18.5456			24.3428	17.7651					30.4213	23.3185			34.8203	13.1067
3.78652	11.4343	17.5698	16.0336	11.9601	18.5589			24.2795	17.7784					30.4908	23.3318			34.7212	13.12
3.94258	11.4476	17.7462	16.0469	11.7854	18.5723			24.3827	17.7917					30.4776	23.3452			34.9215	13.1333
3.72535	11.461	17.5299	16.0602	12	18.5856			24.2971	17.805					30.5454	23.3586			35.0603	13.1466
3.73769	11.4743	17.7593	16.0735	12.0275	18.5989			24.4755	17.8182					30.4427	23.3719			35.0991	13.16
3.64941	11.4876	17.6807	16.0868	11.9295	18.6124			24.2889	17.8315					30.6888	23.3852			35.1204	13.1733
3.77355	11.501	17.7853	16.1001	11.7986	18.6257			24.6343	17.8449					30.6654	23.3985			35.0659	13.1866
3.64076	11.5143	17.8726	16.1133	12.0417	18.639			24.6268	17.8583					30.4203	23.4119			35.1149	13.1999
3.71289	11.5275	17.9833	16.1267					24.6015	17.8716					30.4904	23.4253			35.2365	13.2132
3.62799	11.5409	17.8423	16.14					24.4977	17.885					30.5319	23.4387			35.0298	13.2265
3.77208	11.5542	17.9823	16.1532					24.5151	17.8984					30.6744	23.4521			35.1575	13.2398
3.68103	11.5674	17.9445	16.1666					24.5558	17.9117					30.5675	23.4654			35.1834	13.2531
3.75747	11.5808	17.8953	16.18					24.5257	17.9251					30.5659	23.4788			35.2145	13.2664
3.78154	11.5941	18.3723	16.1934					24.6317	17.9384					30.7163	23.4921			35.4376	13.2798
3.63103	11.6073	18.1241	16.2068					24.2552	17.9517					30.6701	23.5053			35.4755	13.2931
3.9112	11.6207	18.1841	16.2202					23.6178	17.9651					30.5132	23.5187			35.435	13.3063
3.56178	11.6341	18.1574	16.2335					23.65	17.9784					30.6326	23.5321			35.6133	13.3198
3.69221	11.6474	18.2102	16.2468					23.4554	17.9917					30.6709	23.5454			35.5045	13.3332
3.68185	11.6609	18.2911	16.2602					23.3558	18.005					30.8026	23.5587			35.5741	13.3465
3.78781	11.6742	18.3928	16.2735					23.3674	18.0184					30.6285	23.5719			35.6701	13.3599
3.7125	11.6876	18.079	16.2869					23.4709	18.0317					30.6702	23.5852			35.7272	13.3732
3.77472	11.7009	18.1333	16.3002					23.3156	18.045					30.4017	23.5985			35.8493	13.3865
3.86765	11.7143	18.0498	16.3134					22.9606	18.0583					30.6254	23.6119			36.068	13.3999
3.79034	11.7276	18.1284	16.3267					23.2624	18.0716					30.4154	23.6252			35.8666	13.4132
3.68676	11.7409	17.9621	16.34					23.2835	18.0849					30.6008	23.6386			35.8796	13.4265
3.69211	11.7543	17.8985	16.3534					23.3111	18.0983					30.719	23.6519			35.8833	13.4399
3.90712	11.7676	18.001	16.3666					23.3649	18.1117					30.5705	23.6652			36.1573	13.4532
3.96625	11.7808	17.9687	16.38					23.467	18.125					30.6193	23.6786			36.1057	13.4665
3.80284	11.7942	17.8811	16.3933					23.6896	18.1384					30.6307	23.692			36.0852	13.4797
3.77861	11.8075	18.0211	16.4065					23.4502	18.1516					30.6412	23.7053			36.2979	13.4931
3.72447	11.8207	17.9672	16.42					23.7135	18.165					30.7183	23.7187			35.9791	13.5064
3.79056	11.834	18.0288	16.4333					23.7649	18.1784					30.6141	23.7321			36.1925	13.5197
3.93492	11.8473	17.9198	16.4467					23.7621	18.1917					30.6854	23.7454			36.348	13.5331
3.71917	11.8605	17.9458	16.4601					23.9876	18.205					30.8519	23.7587			36.1519	13.5463
3.81554	11.874	17.8788	16.4734					23.9281	18.2184					30.6113	23.772			36.29	13.5596
3.71807	11.8874	17.8627	16.4867					23.8648	18.2317					30.6414	23.7853			36.3047	13.573
3.70736	11.9007	17.7561	16.5001					24.2349	18.245					30.727	23.7986			36.5751	13.5865
3.94787	11.9141	17.7514	16.5134					24.1906	18.2583					30.8822	23.8119			36.4359	13.5998
3.73704	11.9275	17.6471	16.5267					24.19	18.2716					30.6613	23.8252			36.6063	13.6132
3.80988	11.9408	17.7127	16.5401					24.2131	18.2849					30.7256	23.8384			36.6581	13.6265
3.64	11.9542	17.6622	16.5534					24.2701	18.2982					30.775	23.8518			36.829	13.6398
3.73475	11.9676	17.65	16.5667					24.3409	18.3116					30.6808	23.8651			36.613	13.6532
3.70588	11.9809	17.5519	16.58					24.4021	18.3248					30.6252	23.8784			36.7025	13.6665
3.911	11.9942	17.68	16.5933					24.3469	18.3381					30.819	23.8918			36.7975	13.6798
3.79664	12.0076	17.7058	16.6067					24.3651	18.3515					30.8017	23.9051			36.7076	13.6932
3.75284	12.0208	17.5287	16.62					24.5066	18.3649					30.6582	23.9184			36.7779	13.7065
3.84102	12.0341	17.5702	16.6333					24.4103	18.3781					30.6793	23.9318			36.537	13.7198
3.82756	12.0474	17.7044	16.6465					24.2977	18.3915					30.9967	23.9452			36.7589	13.733
3.8786	12.0607	17.6009	16.6598					24.4821	18.4048					30.8102	23.9586			36.7121	13.7464
3.8048	12.074	17.6806	16.6732					24.3418	18.4181					30.9215	23.9719			36.7563	13.7597
3.80179	12.0873	17.6645	16.6866					24.3365	18.4315					30.8075	23.9853			36.8512	13.773
3.87164	12.1006	17.6709	16.7					24.3149	18.4449					30.9238	23.9985			36.9975	13.7864
3.93472	12.1138	17.6792	16.7134					24.1405	18.4582					30.9481	24.0119			36.8701	13.7996
3.87194	12.1272	17.7057	16.7267					23.92	18.4717					30.8444	24.0252			36.8683	13.8129
3.8881	12.1407	17.8849	16.74					24.0096	18.485					30.9276	24.0386			37.0922	13.8263
3.88576	12.154	17.7765	16.7534					24.0564	18.4983					30.8792	24.0518			37.1136	13.8397
3.97052	12.1674	17.7761	16.7667					23.7535	18.5117					30.9202	24.0652			37.1337	13.853
3.84235	12.1808	17.7735	16.78					23.865	18.525					30.9901	24.0784			37.2631	13.8665
3.90005	12.1941	17.9053	16.7934					23.8011	18.5383					30.8224	24.0917			37.3376	13.8798
3.95593	12.2074	17.9404	16.8067					23.9106	18.5517					30.9601	24.105			37.1748	13.8931
3.75458	12.2208	17.8395	16.82					23.9828	18.5649					30.7969	24.1183			37.4535	13.9065
3.85225	12.2342	17.8202	16.8332					23.7493	18.5782					30.8088	24.1316			37.4534	13.9198
3.9811	12.2475	17.8529	16.8466					23.8552	18.5915					30.9124	24.145			37.422	13.9331
3.92878	12.2608	17.924	16.8599					23.9214	18.6049					30.8316	24.1583			37.535	13.9465
4.05241	12.2741	17.8111	16.8732					23.8274	18.6182					30.9206	24.1716			37.7222	13.9598
3.79227	12.2874	17.8758	16.8865					23.6002	18.6315					31.0256	24.1851			37.7102	13.973
3.87325	12.3007	17.8748	16.8998					23.7595	18.6449					31.0063	24.1985			37.6781	13.9863
3.90624	12.314	17.6386	16.9131					23.6584	18.6582					30.9148	24.2118			37.8098	13.9997
3.84394	12.3272	17.8027	16.9264					23.6575	18.6715					30.8875	24.2252			37.9018	14.013
3.79967	12.3406	17.7063	16.9399					23.7606	18.6849					30.9171	24.2386			37.866	14.0263
3.89604	12.3539	17.6033	16.9532					23.6262	18.6982					30.8188	24.2519			38.0112	14.0396
4.05475	12.3671	17.8157	16.9666					23.763	18.7116					31.0104	24.2652			37.9496	14.0529
4.12604	12.3805	17.7889	16.98					23.7724	18.725					30.8615	24.2785			38.0792	14.0661
4.02502	12.3939	17.7008	16.9933					23.7806	18.7384					31.1541	24.2919			38.1021	14.0796
3.97711	12.4072	17.9856	17.0066					24.0441	18.7517					31.0265	24.3052			38.1081	14.093
3.91655	12.4206	17.7553	17.02					23.9941	18.765					31.0703	24.3185			37.9559	14.1063
3.91905	12.434	17.6677	17.0333					24.222	18.7784					31.1203	24.3318			38.1997	14.1197
4.01926	12.4474	17.9287	17.0467					24.1084	18.7917					31.0843	24.345			38.2935	14.133
3.83298	12.4608	17.975	17.06					24.1451	18.805					31.0509	24.3584			38.1341	14.1463
4.05645	12.4741	18.0845	17.0732					23.5975	18.8184					31.0324	24.3717			38.3481	14.1597
3.97591	12.4874	17.9521	17.0865					23.5335	18.8316					31.0948	24.385			38.2532	14.173
4.08028	12.5008	18.0377	17.0999					23.5349	18.8449					30.9499	24.3983			38.267	14.1863
3.99343	12.5141	18.193	17.1132					23.6872	18.8583					31.0202	24.4116			38.3974	14.1997
3.9386	12.5274	17.937	17.1265					23.7017	18.8716					31.1343	24.4249			38.5019	14.2131
4.00235	12.5406	18.0952	17.1398					23.7831	18.8849					31.0716	24.4383			38.5345	14.2263
4.01138	12.554	17.9298	17.1531					23.7244	18.8983					31.1341	24.4517			38.5285	14.2396
4.0154	12.5673	18.061	17.1664					23.7934	18.9116					31.1902	24.4651			38.5537	14.253
4.06608	12.5805	18.2485	17.1797					23.87	18.9249					31.0795	24.4785			38.5399	14.2663
4.06444	12.5939	18.1515	17.1932					23.51	18.9383					31.1799	24.4918			38.7086	14.2795
3.93981	12.6071	18.223	17.2065					23.535	18.9516					31.276	24.5051			38.7547	14.2929
3.90985	12.6203	18.0888	17.2199					23.5868	18.9649					31.1837	24.5184			38.5874	14.3062
3.91554	12.6337	18.4211	17.2332					23.6356	18.9783					31.3976	24.5318			38.6374	14.3194
3.98781	12.6472	18.0898	17.2465					23.818	18.9917					31.1775	24.5452			38.6916	14.3328
3.86322	12.6605	18.1611	17.2599					23.7947	19.0049					31.0659	24.5585			38.8086	14.3462
3.82539	12.6739	18.2568	17.2733					23.6787	19.0182					31.0908	24.5718			38.8707	14.3595
3.98654	12.6873	18.2984	17.2866					23.7858	19.0316					31.292	24.585			38.8576	14.373
3.90896	12.7006	18.2987	17.3					23.643	19.0449					31.2517	24.5983			38.9701	14.3863
3.93703	12.714	18.2463	17.3133					23.5957	19.0582					31.3727	24.6117			39.0051	14.3996
3.84537	12.7274	18.3777	17.3266					23.8329	19.0716					31.1966	24.625			39.036	14.413
3.82017	12.7407	18.3243	17.3399					23.6298	19.0848					31.2512	24.6382			39.0105	14.4263
3.63682	12.7541	18.5127	17.3532					23.5216	19.0981					31.3138	24.6516			39.1689	14.4397
3.7806	12.7674	18.4462	17.3666					23.398	19.1115					31.222	24.6649			39.0644	14.453
3.81234	12.7806	18.4565	17.3798					23.5429	19.1247					31.4349	24.6782			39.3183	14.4664
3.81504	12.7939	18.5632	17.3931					23.3878	19.138					31.1984	24.6916			39.2598	14.4796
		18.3537	17.4064					23.5345	19.1513					31.3208	24.705			39.2333	14.4929
		18.5573	17.4197					23.3984	19.1646					31.2224	24.7183			39.2804	14.5062
		18.5713	17.433					23.5939	19.178					31.2142	24.7317			39.2394	14.5195
		18.5577	17.4464					23.714	19.1914					31.3984	24.7451			39.4722	14.5328
		18.5785	17.4597					23.7461	19.2048					31.1743	24.7584			39.2731	14.5462
		18.5974	17.4731					23.8365	19.2181					31.2512	24.7717			39.5552	14.5594
		18.8747	17.4865					23.8524	19.2315					31.3032	24.7851			39.333	14.5727
		18.7377	17.4998					23.7745	19.2449					31.059	24.7984			39.4692	14.5861
		18.811	17.5131					23.8645	19.2582					31.131	24.8117			39.6304	14.5995
		18.6228	17.5265					23.8744	19.2715					31.3432	24.825			39.7298	14.6128
		18.9145	17.5399					23.6671	19.2848					31.1186	24.8382			39.6212	14.6262
		18.9541	17.5533					23.8822	19.2982					31.206	24.8515			39.6998	14.6396
		18.6976	17.5666					23.7095	19.3115					31.2175	24.8649			39.7325	14.6529
		18.8004	17.5798					23.7521	19.3248					31.0499	24.8782			39.4966	14.6663
		18.8711	17.5932					23.6201	19.338					31.3476	24.8915			39.3862	14.6796
		18.7848	17.6065					23.4541	19.3513					31.0837	24.9048			39.5853	14.6929
		18.9486	17.6198					23.621	19.3647					31.134	24.9182			39.5732	14.7063
		18.9057	17.633					23.6042	19.378					31.0411	24.9314			39.6951	14.7196
		18.9837	17.6464					23.6701	19.3913					31.2563	24.9448			39.7379	14.7329
		18.92	17.6596					23.5844	19.4046					31.1398	24.9583			39.7546	14.7462
		18.9567	17.6729					23.5704	19.418					31.1546	24.9716			39.6417	14.7595
		19.0549	17.6863					23.6167	19.4313					31.3196	24.985			39.8007	14.7728
		18.8561	17.6997					23.643	19.4447					31.045	24.9984			39.7675	14.7861
		18.9636	17.7129					23.4683	19.4581					31.2022	25.0116			39.9453	14.7995
		19.0491	17.7264					23.7026	19.4714					31.1993	25.025			40.0255	14.8127
		19.094	17.7397					23.7199	19.4848					31.1311	25.0384			40.1555	14.8259
		19.0824	17.7531					23.7246	19.4982					31.1543	25.0517			40.1002	14.8393
		19.0903	17.7664					23.9362	19.5114					31.022	25.065			40.1352	14.8527
		19.1615	17.7798					23.8547	19.5248					31.1883	25.0783			40.1396	14.866
		19.1747	17.7931					23.9523	19.5381					31.146	25.0916			40.2573	14.8795
		19.1633	17.8065					23.8183	19.5514					31.1971	25.1049			40.2989	14.8928
		19.2869	17.8198					24.0591	19.5647					31.3213	25.1182			40.4286	14.9061
		19.1999	17.8331					24.134	19.5781					31.0151	25.1315			40.2596	14.9195
		19.2353	17.8465					23.8922	19.5913					31.1261	25.1448			40.3282	14.9329
		19.102	17.8598					24.1164	19.6046					31.0942	25.1582			40.4331	14.9462
		19.1883	17.8731					24.151	19.6179					31.0282	25.1715			40.337	14.9596
		19.2981	17.8863					24.0989	19.6313					31.1545	25.1848			40.5622	14.9729
		19.4054	17.8997					24.2404	19.6446					31.2287	25.1981			40.543	14.9861
		19.3341	17.9129					24.1308	19.658					31.1349	25.2116			40.6652	14.9995
		19.3529	17.9262					24.2038	19.6713					31.0845	25.2249			40.6313	15.0128
		19.4662	17.9395					23.9196	19.6846					31.1803	25.2383			40.8117	15.0261
		19.4609	17.9529					24.0769	19.698					31.0084	25.2517			40.7002	15.0394
		19.6698	17.9662					23.9318	19.7114					31.1488	25.265			40.7947	15.0527
		19.5587	17.9796					24.1319	19.7247									40.9798	15.066
		19.6129	17.993					24.0861	19.7381									40.7686	15.0792
		19.7141	18.0063					23.8135	19.7514									40.9644	15.0926
		19.6327	18.0197					23.6852	19.7647									40.9932	15.106
		19.7189	18.0331					23.5269	19.778									41.1077	15.1193
		19.6595	18.0464					23.5473	19.7913									41.3044	15.1328
		19.8766	18.0598					23.5469	19.8046									41.1212	15.1461
		19.8102	18.0731					23.6346	19.818									41.381	15.1594
		19.6842	18.0864					23.562	19.8313									41.2453	15.1728
		19.8239	18.0997					23.6266	19.8446									41.2954	15.1861
		19.8518	18.113					23.4338	19.8578									41.4951	15.1994
		19.7932	18.1264					23.5513	19.8712									41.5587	15.2128
		19.8856	18.1396					23.5114	19.8845									41.64	15.2261
		19.8721	18.1529					23.3347	19.8978									41.675	15.2394
		19.8247	18.1661					23.4562	19.9112									41.5889	15.2527
		19.9166	18.1794					23.1832	19.9245									41.9123	15.266
		20.0818	18.1928					23.0875	19.9378									41.8939	15.2793
		20.1991	18.2061					23.1159	19.9512									41.8743	15.2926
		20.1	18.2195					23.1806	19.9646									41.7826	15.306
		20.2657	18.2329					23.2313	19.9779									42.0636	15.3192
		20.0447	18.2462					23.3403	19.9913									41.9967	15.3325
		20.1538	18.2596					23.1693	20.0046									42.0425	15.3459
		20.2313	18.273					23.3272	20.0179									42.1775	15.3593
		20.3649	18.2863					23.5243	20.0312									42.1901	15.3726
		20.3274	18.2997					23.5531	20.0446									42.1975	15.386
		20.1365	18.313					23.62	20.0579									42.1662	15.3994
		19.1557	18.3264					23.624	20.0712									42.2682	15.4127
		19.1786	18.3397					23.7356	20.0845									42.3618	15.4261
		19.2778	18.353					23.69	20.0978									42.5647	15.4394
		19.0553	18.3662					23.8349	20.111									42.4238	15.4527
		19.4549	18.3795					23.8262	20.1244									42.4594	15.4661
		19.3583	18.3928					23.8967	20.1378									42.5457	15.4794
		19.3747	18.4061					23.8981	20.1511									42.7593	15.4927
		19.3648	18.4194					23.9589	20.1645									42.6655	15.506
		19.4095	18.4327					23.9663	20.1778									42.6418	15.5194
		19.5066	18.446					23.9285	20.1911									42.6694	15.5327
		19.5234	18.4594					23.8068	20.2045									42.7782	15.546
		19.6204	18.4727					23.7972	20.2179									42.6489	15.5593
		19.5644	18.4861					23.8336	20.2312									42.7836	15.5725
		19.7707	18.4995					23.8889	20.2446									42.7075	15.5858
		19.6108	18.5128					24.0248	20.2579									42.8443	15.5992
		19.7089	18.5262					24.0545	20.2712									42.5215	15.6126
		19.7213	18.5396					24.0064	20.2845									42.7694	15.6259
		19.9112	18.5529					24.1443	20.2979									42.9274	15.6393
		20.0007	18.5663					24.1956	20.3112									42.7124	15.6526
		20.0157	18.5796					24.0469	20.3246									42.681	15.6659
		20.1186	18.5929					24.4523	20.3379									42.7743	15.6793
		20.3155	18.6062					24.0681	20.3512									42.7887	15.6926
		20.1818	18.6195					23.7301	20.3645									43.2654	15.706
		20.3052	18.6328					23.5577	20.3778									43.0108	15.7193
		20.3342	18.6461					23.5146	20.3912									43.2238	15.7327
		20.3578	18.6594					23.4452	20.4044									43.2648	15.746
		20.4688	18.6727					23.4531	20.4178									43.3549	15.7592
		20.3857	18.686					23.5768	20.4311									43.3937	15.7726
		20.6743	18.6993					23.5267	20.4444									43.3418	15.7859
		20.605	18.7127					23.7516	20.4578									43.2255	15.7993
		20.6075	18.726					23.6964	20.4712									43.5625	15.8126
		20.6	18.7394					23.4458	20.4845									43.6797	15.8258
		20.7089	18.7527					23.4803	20.4979									43.7237	15.8391
		20.6582	18.766					23.6761	20.5112									43.7275	15.8525
		20.6681	18.7794					23.363	20.5245									43.5877	15.8658
		20.7705	18.7928					23.5818	20.5378									43.6312	15.8791
		20.7834	18.8061					23.491	20.5512									44.0239	15.8926
		20.7842	18.8195					23.5765	20.5645									44.0888	15.9059
		20.6055	18.8329					23.6783	20.5778									44.196	15.9191
		20.6157	18.8461					22.9634	20.5912									44.1349	15.9326
		20.696	18.8594					23.0921	20.6045									43.9775	15.9459
		20.8125	18.8728					23.1001	20.6177									44.1936	15.9592
		20.8079	18.8861					23.3889	20.631									44.1172	15.9726
		20.8891	18.8995					23.0931	20.6444									44.3269	15.986
		20.9227	18.9128					23.3105	20.6577									44.3793	15.9992
		20.8951	18.926					23.2504	20.671									44.3221	16.0125
		20.9654	18.9393					23.3197	20.6843									44.3437	16.0259
		21.1111	18.9526					23.4405	20.6976									44.6166	16.0392
		21.1175	18.966					23.4757	20.711									44.6429	16.0525
		20.9081	18.9793					23.3684	20.7244									44.6574	16.0658
		21.2631	18.9927					23.5876	20.7377									44.7063	16.0791
		17.7763	19.0061					23.584	20.7511									44.7396	16.0924
		18.2583	19.0193					23.7197	20.7645									44.8446	16.1057
		17.872	19.0327					23.7278	20.7778									44.8161	16.1191
		18.2146	19.0461					23.9859	20.7911									44.8252	16.1324
		17.9071	19.0594					24.139	20.8045									44.9252	16.1458
		18.0999	19.0728					24.217	20.8178									45.0639	16.1591
		17.9221	19.0861					24.165	20.8312									44.9054	16.1724
		18.3729	19.0994					24.2051	20.8444									45.1356	16.1858
		18.0912	19.1127					24.237	20.8577									45.1958	16.1992
		18.2796	19.126					24.3322	20.8711									45.1982	16.2125
		18.3157	19.1394					24.284	20.8843									45.263	16.2259
		18.4782	19.1527					24.3246	20.8977									45.35	16.2392
		18.4368	19.166					24.2392	20.9109									45.3933	16.2525
		18.4969	19.1793					24.0172	20.9242									45.3656	16.2658
		18.2984	19.1925					23.789	20.9375									45.5024	16.2792
		18.5446	19.2059					23.9191	20.9508									45.4438	16.2925
		18.4651	19.2192					23.7173	20.9642									45.5292	16.3058
		18.6569	19.2325					23.8298	20.9776									45.6813	16.3191
		18.6453	19.2459					23.7626	20.991									45.6414	16.3324
		18.8899	19.2593					23.7395	21.0044									45.6234	16.3456
		18.7337	19.2726					23.5323	21.0177									45.671	16.359
		18.8954	19.286					23.6474	21.031									45.9594	16.3723
		18.8843	19.2994					23.426	21.0443									45.9081	16.3857
		19.0378	19.3127					23.3358	21.0577									45.8697	16.399
		19.0079	19.3261					23.6146	21.071									46.018	16.4123
		19.0399	19.3394					23.3451	21.0844									46.076	16.4257
		19.2859	19.3527					23.5788	21.0977									46.1014	16.4391
		19.3153	19.366					23.425	21.111									46.1795	16.4525
		19.3267	19.3793					23.6739	21.1243									46.2444	16.4657
		19.5033	19.3927					23.536	21.1376									46.2458	16.4791
		19.3146	19.406					23.6217	21.1509									46.2927	16.4925
		19.5799	19.4193					23.4924	21.1642									46.3062	16.5058
		19.7279	19.4326					23.7432	21.1775									46.3515	16.5191
		19.579	19.4458					23.5076	21.1908									46.591	16.5325
		19.559	19.4591					23.5083	21.2041									46.6252	16.5458
		19.746	19.4725					23.4395	21.2175									46.4671	16.5591
		20.0063	19.4858					23.4805	21.2309									46.5487	16.5724
		19.8408	19.4992					23.5144	21.2442									46.5389	16.5856
		19.9137	19.5125					23.4097	21.2576									46.6918	16.5989
		20.0548	19.5258					23.3979	21.271									46.7603	16.6122
		19.9896	19.5392					23.3566	21.2842									46.7809	16.6256
		20.0923	19.5526					23.1186	21.2976									46.8208	16.6389
		20.4417	19.5659					23.259	21.311									46.9768	16.6523
		20.2558	19.5793					23.0036	21.3244									46.9933	16.6656
		20.3545	19.5927					23.0283	21.3377									46.9043	16.679
		20.5293	19.606					23.2105	21.351									47.0699	16.6924
		20.4086	19.6193					23.1192	21.3642									47.2867	16.7058
		20.4852	19.6327					23.2206	21.3775									47.1358	16.7191
		20.7275	19.646					23.3643	21.3909									47.1094	16.7325
		20.694	19.6593					22.9908	21.4042									47.1777	16.7458
		20.7288	19.6726					23.3798	21.4175									47.3235	16.759
		20.8289	19.6859					23.0711	21.4309									47.4239	16.7724
		20.9535	19.6991					23.0671	21.4441									47.6245	16.7857
		20.9192	19.7124					23.276	21.4574									47.5183	16.799
		21.1552	19.7258					23.2063	21.4708									47.4765	16.8123
		21.04	19.739					23.3374	21.4841									47.6039	16.8256
		21.1785	19.7524					23.3646	21.4975									47.5204	16.8389
		21.2097	19.7658					23.0369	21.5109									47.7858	16.8522
		21.2994	19.7791					23.029	21.5242									47.7943	16.8655
		21.1635	19.7925					22.9629	21.5375									47.8182	16.8788
		20.9882	19.8059					23.2786	21.5509									47.8129	16.8921
		21.2497	19.8192					23.0761	21.5643									47.9493	16.9055
		21.4591	19.8327					22.8864	21.5776									48.0279	16.9188
		21.3947	19.846					22.8673	21.591									47.9205	16.9322
		21.3182	19.8593					22.7774	21.6042									47.9825	16.9456
		21.3383	19.8726					23.2178	21.6175									48.0396	16.959
		21.4392	19.8859					23.086	21.6307									48.2549	16.9723
		21.4633	19.8993					23.3527	21.6441									48.281	16.9857
		21.4362	19.9126					23.5714	21.6575									48.373	16.999
		21.5765	19.9258					23.6073	21.6708									48.4189	17.0123
		21.6246	19.9391					23.7245	21.6841									48.305	17.0257
		21.594	19.9524					23.652	21.6973									48.3357	17.039
		21.6663	19.9657					23.7075	21.7106									48.3156	17.0523
		21.651	19.979					23.7738	21.724									48.55	17.0656
		21.8125	19.9923					23.7231	21.7374									48.5045	17.0789
		21.3933	20.0057					23.7207	21.7508									48.6242	17.0922
		21.032	20.019					24.0283	21.7641									48.6553	17.1054
		21.0693	20.0323					23.6823	21.7775									48.6535	17.1188
		21.3089	20.0457					23.911	21.7907									48.6671	17.1321
		21.4989	20.0592					23.8446	21.8041									48.7845	17.1454
		21.5161	20.0725					23.8495	21.8175									48.9926	17.1588
		21.5311	20.0859					24.0011	21.8308									48.9271	17.1721
		21.7553	20.0992					24.1029	21.8441									48.9915	17.1854
		21.6046	20.1126					23.9756	21.8575									48.768	17.1989
		21.3209	20.1259					24.0201	21.8707									48.9094	17.2123
		21.5396	20.1392					23.9765	21.884									48.961	17.2256
		21.4749	20.1525					24.0807	21.8974									49.1821	17.239
		21.5757	20.1658					23.7864	21.9107									49.0412	17.2523
		21.7184	20.1791					23.6367	21.924									49.2088	17.2656
		21.7914	20.1924					23.6701	21.9373									49.27	17.2789
		21.5474	20.2057					23.592	21.9506									49.3488	17.2923
		21.7852	20.219					23.7931	21.9639									49.5689	17.3056
		21.839	20.2323					23.832	21.9773									49.3853	17.3189
		21.6452	20.2456					23.9042	21.9907									49.4648	17.3322
		21.8925	20.2589					23.9533	22.004									49.521	17.3455
		21.7402	20.2723					24.0107	22.0174									49.5812	17.3587
		21.9866	20.2856					24.0752	22.0308									49.7946	17.372
		21.9166	20.299					23.7738	22.0441									49.6014	17.3854
		21.843	20.3124					23.4898	22.0574									49.9311	17.3987
		21.7929	20.3258					23.4935	22.0707									49.9958	17.4121
		21.7322	20.3392					23.0162	22.0841									49.5137	17.4254
		21.9537	20.3525					23.0706	22.0975									49.8551	17.4387
		21.9983	20.3658					23.2003	22.1108									50.0251	17.4522
		22.1265	20.3792					23.3453	22.124									49.9304	17.4655
		21.9006	20.3925					23.4379	22.1374									50.0884	17.4788
		21.9701	20.4058					23.3319	22.1507									50.0269	17.4923
		21.9028	20.4191					23.4651	22.164									50.002	17.5056
		22.0493	20.4324					23.2558	22.1773									50.2005	17.5189
		22.113	20.4456					23.4403	22.1907									50.135	17.5322
		22.0971	20.4589					23.3137	22.2039									50.2387	17.5455
		22.1339	20.4722					23.5136	22.2172									50.3825	17.5588
		22.0351	20.4856					23.5007	22.2306									50.4183	17.5721
		22.1499	20.4989					23.4392	22.2439									50.4036	17.5855
		22.204	20.5122					23.2083	22.2573									50.4473	17.5987
		22.3436	20.5256					23.4825	22.2707									50.5334	17.612
		22.3116	20.5388					23.5015	22.284									50.6322	17.6254
		22.1224	20.5523					23.2308	22.2973									50.4398	17.6387
		22.2548	20.5657					23.3384	22.3107									50.5857	17.652
		22.1571	20.579					23.5212	22.3241									50.7316	17.6654
		22.1837	20.5924					23.5947	22.3374									50.8193	17.6787
		22.2371	20.6058					23.5115	22.3508									50.7135	17.692
		22.3203	20.6191					23.4939	22.3641									50.845	17.7054
		22.178	20.6324					23.415	22.3774									51.0067	17.7188
		22.2437	20.6458					23.4894	22.3907									50.7892	17.7321
		22.087	20.6591					23.5443	22.404									50.9729	17.7455
		22.0414	20.6723					23.5776	22.4173									51.0034	17.7589
		22.1386	20.6856					23.7262	22.4306									51.1671	17.7721
		22.2363	20.6989					23.7946	22.444									51.0965	17.7855
		22.2019	20.7122					23.3366	22.4573									51.2075	17.7988
		22.1153	20.7255					23.3931	22.4705									51.2099	17.8122
		22.2774	20.7388					23.436	22.4839									51.2156	17.8255
		22.2755	20.7521					23.3748	22.4973									51.3173	17.8388
		22.2431	20.7655					23.2967	22.5106									51.3407	17.8521
		22.1325	20.7788					23.4312	22.524									51.2418	17.8653
		21.439	20.7921					23.3402	22.5373									51.1551	17.8787
		21.2386	20.8055					23.3509	22.5506									51.3492	17.892
		20.9082	20.819					23.4275	22.564									51.3383	17.9053
		20.981	20.8323					23.3911	22.5773									51.391	17.9186
		20.8045	20.8457					23.7121	22.5906									51.1669	17.9319
		19.9358	20.8591					23.6656	22.604									51.3897	17.9452
		18.576	20.8723					23.7243	22.6174									51.3786	17.9586
		14.2145	20.8856					23.7028	22.6306									51.4068	17.972
		14.2291	20.899					23.7668	22.6439									51.3941	17.9853
		13.4969	20.9123					23.9091	22.6573									51.2151	17.9988
		13.3828	20.9256					24.166	22.6706									51.1424	18.0121
		13.3192	20.9389					24.1298	22.684									51.2339	18.0254
		13.1919	20.9522					24.0906	22.6973									51.2304	18.0387
		13.079	20.9655					24.2335	22.7106									51.2465	18.0521
		13.0801	20.9788					24.3909	22.7238									51.2458	18.0654
		13.0069	20.9921					24.3369	22.7372									51.3805	18.0788
		12.9663	21.0054					24.528	22.7506									51.2441	18.0921
		12.9224	21.0187					24.4731	22.7639									51.3798	18.1053
		12.8164	21.0321					24.5192	22.7772									51.4459	18.1186
		13.0513	21.0453					24.6699	22.7906									51.5694	18.1319
		12.9886	21.0587					24.713	22.8039									51.3447	18.1452
		13.005	21.0722					24.6985	22.8173									51.5863	18.1586
		12.8185	21.0855					24.6645	22.8306									51.6291	18.1719
		12.9089	21.0989					24.8055	22.844									51.5509	18.1852
		12.7709	21.1123					24.7948	22.8573									51.4689	18.1985
		12.5125	21.1256					24.6054	22.8707									51.702	18.2119
		12.4242	21.1389					21.4899	22.884									51.693	18.2253
		12.3002	21.1523					21.1335	22.8973									51.8131	18.2386
		12.3337	21.1656					20.8552	22.9106									51.7897	18.252
		12.4484	21.1789					21.1804	22.9239									51.8163	18.2654
		12.1104	21.1922					21.1014	22.9372									51.9344	18.2787
		12.3075	21.2055					21.1561	22.9505									51.9034	18.292
		12.0997	21.2188					21.2362	22.9637									51.8815	18.3054
		12.2434	21.2321					21.2582	22.977									51.9257	18.3187
		12.222	21.2454					21.4737	22.9904									51.8302	18.332
		12.1941	21.2587					21.5704	23.0038									51.8557	18.3454
		12.3385	21.2721					21.5531	23.0171									52.1149	18.3586
		12.1835	21.2854					21.7172	23.0305									52.1185	18.3719
		12.1659	21.2987					21.7407	23.0438									52.0956	18.3852
		11.9998	21.3121					21.7833	23.0571									52.0161	18.3985
		11.7946	21.3255					21.8723	23.0705									52.0596	18.4118
		11.891	21.3388					21.8977	23.0839									51.8909	18.4252
		11.5385	21.3522					22.0275	23.0972									52.0353	18.4385
		11.3817	21.3655					21.929	23.1106									52.0336	18.4518
		11.2297	21.3789					22.0284	23.1239									51.9647	18.4652
		11.3218	21.3922					22.2072	23.1371									51.8901	18.4786
		11.1843	21.4056					22.3175	23.1505									51.9378	18.4919
		11.5445	21.4189					22.3747	23.1638									51.9947	18.5053
		11.3068	21.4322					22.4836	23.1771									52.2004	18.5186
		11.3448	21.4455					22.4881	23.1904									52.0776	18.5319
		11.3967	21.4588					22.476	23.2037									51.9794	18.5453
		11.4731	21.4721					22.5008	23.2169									52.035	18.5586
		11.3477	21.4854					22.5213	23.2302									52.1541	18.572
		11.2613	21.4987					22.6155	23.2436									52.1393	18.5854
		11.5146	21.512					22.7264	23.257									52.1261	18.5987
		11.2943	21.5254					22.7603	23.2703									51.9881	18.6119
		11.3764	21.5387					22.6889	23.2837									52.2259	18.6252
		11.3306	21.5519					22.7294	23.2971									52.0317	18.6385
		11.2743	21.5654					22.9201	23.3104									51.7669	18.6518
		11.3767	21.5788					22.9942	23.3238									51.9354	18.6651
		11.3562	21.5921					23.057	23.3371									51.538	18.6784
		11.2588	21.6055					22.9238	23.3505									51.3917	18.6917
		11.3262	21.6189					23.1254	23.3638									51.1978	18.705
		11.4765	21.6322					23.0032	23.3772									50.971	18.7184
[truncated: 1,434 more rows]

## Sheet: Group B (n=7) 12mm min
D02		D03		D04		D05		D06		E01		E02
Applied Force	Crosshead Displacement	Applied Force	Crosshead Displacement	Applied Force	Crosshead Displacement	Applied Force	Crosshead Displacement	Applied Force	Crosshead Displacement	Applied Force	Crosshead Displacement	Applied Force	Crosshead Displacement
[Newtons]	[millimeters]	[Newtons]	[millimeters]	[Newtons]	[millimeters]	[Newtons]	[millimeters]	[Newtons]	[millimeters]	[Newtons]	[millimeters]	[Newtons]	[millimeters]
-0.38174	-4.06758	-0.66552	-3.12144	-0.15661	-2.24418	7.08832	1.82557	5.96334	0.829355	-0.30826	-2.7417	8.25194	1.77077
-0.54058	-4.0676	-0.68085	-3.12065	-0.19639	-2.24329	6.94654	1.82544	5.86666	0.828345	-0.50158	-2.74017	8.23169	1.77395
-0.36083	-4.06603	-0.71537	-3.11293	-0.07077	-2.23502	6.81772	1.828	5.95897	0.830375	-0.37788	-2.732	8.29732	1.78626
-0.57114	-4.05491	-0.71777	-3.10011	-0.15208	-2.22172	7.05813	1.8401	6.08262	0.840955	-0.37973	-2.71834	8.70372	1.8026
-0.3199	-4.03859	-0.56915	-3.08387	-0.00946	-2.20523	7.40117	1.85672	6.18674	0.855775	-0.35554	-2.70151	8.9591	1.82098
-0.55535	-4.02037	-0.65211	-3.06573	-0.0343	-2.18698	7.6174	1.87526	6.30291	0.872945	-0.36978	-2.68282	9.10384	1.84024
-0.35982	-4.00085	-0.74192	-3.04672	0.10513	-2.16752	7.92798	1.8946	6.79133	0.891165	-0.36754	-2.66329	9.02954	1.85991
-0.46989	-3.9808	-0.60636	-3.0268	0.00986	-2.1476	8.1827	1.91463	6.84264	0.910245	-0.26974	-2.64305	9.48986	1.88015
-0.26914	-3.96066	-0.71562	-3.00653	-0.06594	-2.12742	8.38659	1.93496	6.96167	0.929645	-0.38053	-2.62255	9.46137	1.90018
-0.35135	-3.94009	-0.6557	-2.98614	-0.07434	-2.10689	8.56531	1.95519	7.23455	0.949035	-0.28097	-2.60204	9.62153	1.92063
-0.26995	-3.91989	-0.63876	-2.96546	0.00656	-2.08663	8.81413	1.9757	7.40166	0.968875	-0.25489	-2.58118	9.88354	1.94059
-0.34035	-3.89914	-0.75093	-2.94504	0.15638	-2.06592	9.00456	1.996	7.43624	0.988325	-0.26754	-2.56041	10.015	1.96102
-0.38369	-3.87883	-0.80588	-2.92418	0.08039	-2.0455	9.27824	2.01661	7.6927	1.00818	-0.376	-2.53943	10.1623	1.98121
-0.53764	-3.85807	-0.63692	-2.90374	-0.01639	-2.02478	9.51387	2.03685	7.86644	1.02797	-0.19055	-2.5188	10.3278	2.00153
-0.20901	-3.83779	-0.74395	-2.88294	0.20321	-2.00437	9.58692	2.05735	8.11184	1.04764	-0.35348	-2.49785	10.4971	2.02177
-0.31401	-3.81712	-0.64234	-2.86261	0.18373	-1.98374	9.89558	2.07775	8.13997	1.06753	-0.31113	-2.47715	10.7355	2.04192
-0.37058	-3.79669	-0.63342	-2.84179	0.21852	-1.96319	9.90238	2.09821	8.37181	1.08712	-0.24369	-2.4562	10.7774	2.06234
-0.30624	-3.77615	-0.63873	-2.82135	0.14232	-1.9426	10.1144	2.1186	8.67073	1.10697	-0.251	-2.4356	10.9997	2.08247
-0.29912	-3.75572	-0.51852	-2.80052	0.28501	-1.92211	10.2442	2.13891	8.65211	1.12676	-0.20446	-2.41471	11.1615	2.10282
-0.33743	-3.73529	-0.68359	-2.78019	0.28291	-1.90171	10.4118	2.15944	8.70849	1.14642	-0.23736	-2.39402	11.165	2.12295
-0.23725	-3.71469	-0.48527	-2.75951	0.24804	-1.88105	10.6037	2.17968	9.01444	1.16634	-0.10186	-2.37304	11.3109	2.14328
-0.12678	-3.69432	-0.5299	-2.73902	0.51348	-1.86069	10.6724	2.20026	9.23032	1.18606	-0.25357	-2.35237	11.2831	2.1635
-0.36844	-3.67374	-0.57754	-2.71842	0.24236	-1.84004	10.9554	2.22034	9.49888	1.20602	0.00521	-2.33156	11.4688	2.18366
-0.18237	-3.65348	-0.50982	-2.69798	0.33722	-1.81981	11.043	2.24095	9.51297	1.22579	-0.02804	-2.31088	11.577	2.20401
-0.22866	-3.63283	-0.54444	-2.67754	0.40424	-1.7991	11.2497	2.26113	9.72882	1.24542	-0.25201	-2.29021	11.8637	2.22413
-0.21879	-3.61257	-0.69483	-2.65685	0.32052	-1.77881	11.3561	2.28162	9.82713	1.26543	-0.05213	-2.26959	11.9654	2.2445
0.06255	-3.59206	-0.61385	-2.63639	0.32086	-1.75812	11.4964	2.30186	9.97778	1.28502	-0.0915	-2.24895	11.7535	2.26455
-0.21967	-3.5717	-0.53044	-2.61571	0.55336	-1.73786	11.6175	2.32228	10.2556	1.30497	0.03395	-2.22819	12.1088	2.28485
-0.24179	-3.55124	-0.56116	-2.59537	0.39272	-1.71728	11.6118	2.34267	10.6166	1.3246	-0.02823	-2.2076	12.2395	2.30505
-0.11535	-3.53077	-0.39126	-2.57477	0.48129	-1.69688	11.8281	2.36294	10.4274	1.34439	-0.03863	-2.18681	12.2756	2.32526
-0.08542	-3.51052	-0.54562	-2.55442	0.57406	-1.67638	12.1355	2.38335	10.5812	1.36427	-0.19782	-2.16635	12.4291	2.3455
-0.18671	-3.49	-0.39762	-2.53386	0.454	-1.65598	11.8693	2.40351	10.7208	1.38395	-0.09339	-2.14546	12.645	2.36551
-0.38471	-3.46973	-0.43305	-2.51351	0.5079	-1.63568	12.2927	2.42399	10.8158	1.40388	0.00056	-2.12499	12.7131	2.38593
-0.0055	-3.44918	-0.41629	-2.49297	0.47722	-1.61514	12.5541	2.44421	10.8886	1.42356	-0.02879	-2.10419	12.7942	2.40596
-0.24666	-3.429	-0.50487	-2.47248	0.53756	-1.59482	12.4716	2.46459	11.1955	1.44343	0.00611	-2.08386	12.8331	2.42636
0.03588	-3.40851	-0.44348	-2.45214	0.67623	-1.5743	12.7005	2.48478	11.4411	1.46335	0.09277	-2.06304	13.0443	2.44628
-0.13996	-3.38822	-0.43772	-2.43166	0.73827	-1.5541	12.6524	2.5051	11.5209	1.48299	0.02965	-2.04266	13.1179	2.46658
-0.27131	-3.36782	-0.61951	-2.41132	0.71928	-1.53353	12.9248	2.52546	11.6878	1.50299	-0.09077	-2.02194	13.0765	2.48676
-0.10495	-3.34747	-0.52852	-2.39079	0.65512	-1.51322	12.9436	2.5456	11.6903	1.52271	-0.01457	-2.00164	13.1713	2.50689
-0.12125	-3.32728	-0.38794	-2.37056	0.74141	-1.49289	13.0567	2.566	11.9621	1.54256	-0.08539	-1.98099	13.3224	2.52711
-0.24863	-3.30673	-0.41953	-2.34997	0.72551	-1.47257	13.2375	2.58619	12.2408	1.56244	0.01456	-1.9605	13.4261	2.54715
-0.04272	-3.28657	-0.50628	-2.32959	0.82191	-1.45222	13.2849	2.60663	12.1665	1.58205	0.14803	-1.93995	13.4864	2.56748
-0.0331	-3.26605	-0.53655	-2.3091	0.78324	-1.43175	13.5085	2.62673	12.3315	1.60207	0.11807	-1.91946	13.7899	2.58756
-0.10856	-3.24599	-0.55529	-2.2888	0.72346	-1.41158	13.3234	2.64705	12.6386	1.6218	0.02388	-1.89907	13.7762	2.60779
-0.15028	-3.22549	-0.44635	-2.26846	0.94428	-1.39109	13.6139	2.66731	12.7949	1.64186	0.2712	-1.87837	13.8494	2.62791
-0.10651	-3.2053	-0.40808	-2.248	0.95437	-1.37089	13.8254	2.68756	12.8483	1.66164	0.21075	-1.85799	14.0397	2.64808
0.04371	-3.18491	-0.48728	-2.22772	0.92352	-1.35041	13.7595	2.70791	13.1171	1.68141	0.36052	-1.83734	13.9118	2.66831
-0.07924	-3.16474	-0.41914	-2.20722	1.1731	-1.33025	13.8499	2.72787	13.3649	1.70146	0.1073	-1.81701	14.4051	2.68829
-0.21084	-3.14449	-0.2556	-2.18711	0.95279	-1.30989	14.0841	2.74837	13.3265	1.72118	0.23161	-1.79632	14.3639	2.70857
-0.04505	-3.12409	-0.49226	-2.16655	0.8447	-1.28953	13.9623	2.7684	13.6541	1.74113	0.25556	-1.77591	14.4866	2.7286
-0.04055	-3.10388	-0.45364	-2.14643	1.10742	-1.26927	14.2299	2.78885	13.7229	1.76088	0.32066	-1.75548	14.6827	2.74887
-0.16069	-3.08343	-0.30225	-2.12589	1.01517	-1.24877	14.4026	2.80888	13.8062	1.78079	0.33366	-1.73512	14.7041	2.76892
0.07029	-3.06335	-0.28705	-2.10572	1.0808	-1.22871	14.2977	2.82924	13.9243	1.80075	0.29387	-1.71465	14.6574	2.78903
0.11112	-3.04286	-0.2608	-2.08531	0.905	-1.2082	14.5619	2.8495	14.1906	1.82048	0.37721	-1.69411	14.8683	2.80928
-0.10323	-3.02268	-0.21982	-2.06503	1.18867	-1.18807	14.7055	2.86965	14.4389	1.84051	0.30378	-1.67382	15.0803	2.82928
-0.09292	-3.00244	-0.23018	-2.04474	1.1142	-1.16758	14.75	2.88991	14.5442	1.86029	0.27534	-1.65332	14.93	2.84961
-0.02228	-2.98218	-0.35367	-2.02439	1.25413	-1.14758	14.7377	2.90998	14.6124	1.88022	0.39967	-1.63302	14.9134	2.86945
-0.03489	-2.96202	-0.21117	-2.00425	1.09665	-1.12717	14.7823	2.9303	14.8597	1.90013	0.54916	-1.61251	15.1985	2.88977
0.09611	-2.94166	-0.28571	-1.9838	1.25208	-1.10667	14.8225	2.95038	14.8726	1.91981	0.39594	-1.59231	15.4195	2.90978
0.06041	-2.9216	-0.15977	-1.96359	1.43482	-1.08575	14.9691	2.97068	15.0616	1.93992	0.33217	-1.57177	15.5045	2.93001
0.11581	-2.90124	-0.2605	-1.94314	1.46312	-1.06505	15.1562	2.9908	15.2442	1.95965	0.51123	-1.55147	15.6306	2.95004
-0.14157	-2.88112	-0.04885	-1.92297	1.29106	-1.04448	15.2778	3.01101	15.4972	1.97976	0.60269	-1.53099	15.6149	2.97009
0.14373	-2.86075	-0.10508	-1.90262	1.39298	-1.02389	15.2393	3.03132	15.7942	1.99946	0.49367	-1.51059	15.6058	2.99042
0.01236	-2.84057	-0.07607	-1.88229	1.4228	-1.00364	15.2777	3.05138	15.6878	2.01937	0.62493	-1.49037	15.8116	3.0104
0.16842	-2.82042	-0.09639	-1.8621	1.36078	-0.983198	15.6125	3.07172	15.9377	2.03943	0.58912	-1.46987	15.8834	3.03066
0.16914	-2.80006	-0.17917	-1.84169	1.45914	-0.963038	15.4696	3.09176	16.0256	2.05925	0.57922	-1.44968	16.0807	3.05064
0.16942	-2.77999	-0.17096	-1.82148	1.37146	-0.942658	15.6327	3.11207	16.2419	2.07927	0.70783	-1.42917	16.225	3.07086
0.10588	-2.75962	-0.26442	-1.80105	1.49737	-0.922518	15.7841	3.13214	16.1309	2.09907	0.75113	-1.40917	16.2254	3.09099
0.08365	-2.73967	-0.18556	-1.78104	1.69033	-0.902258	15.8627	3.1523	16.26	2.11909	0.72498	-1.38866	16.5615	3.11095
0.22621	-2.71928	-0.19585	-1.76072	1.59213	-0.882008	15.927	3.17253	16.6042	2.13904	0.64347	-1.36846	16.5433	3.13117
0.27056	-2.69922	-0.19878	-1.7405	1.66543	-0.861778	16.1431	3.19257	16.8251	2.15881	0.8018	-1.34799	16.7157	3.15113
0.21817	-2.67893	0.06558	-1.72029	1.60187	-0.841438	16.1462	3.21291	17.0845	2.17882	0.72041	-1.32783	16.6629	3.17138
0.08972	-2.65881	0.04292	-1.69996	1.75263	-0.821438	16.328	3.23277	17.0903	2.19861	0.78793	-1.30746	16.6907	3.19136
0.33724	-2.63864	0.04614	-1.67991	1.69871	-0.801078	16.3842	3.25321	17.1644	2.2186	0.89922	-1.28703	16.7165	3.21145
0.27886	-2.61832	-0.04857	-1.65945	1.68021	-0.780948	16.6475	3.27322	17.2895	2.23847	0.85459	-1.26679	16.9417	3.23161
0.14024	-2.59826	0.02456	-1.63939	1.61437	-0.760658	16.5552	3.29352	17.4703	2.25833	0.81958	-1.24642	17.1234	3.25163
0.24378	-2.57794	0.00525	-1.61895	1.85449	-0.740538	16.895	3.31359	17.6729	2.27843	0.89123	-1.22624	17.2458	3.27191
0.17749	-2.55791	0.17767	-1.59892	1.9333	-0.720448	16.7795	3.33373	17.7904	2.29816	0.95329	-1.2058	17.2414	3.29171
0.26567	-2.53758	0.20574	-1.57858	1.83624	-0.700208	16.8289	3.35401	18.0564	2.31829	0.91985	-1.18564	17.316	3.31205
0.29783	-2.51747	0.13549	-1.55842	1.83695	-0.680198	16.9654	3.37398	17.9881	2.338	1.00242	-1.16531	17.4693	3.33201
0.25896	-2.49738	0.21369	-1.53819	1.88437	-0.659808	16.9131	3.39425	18.2883	2.35802	1.04546	-1.14512	17.5323	3.35218
0.2386	-2.4772	0.09673	-1.51796	1.96448	-0.639958	17.1468	3.41418	18.5127	2.37798	1.02999	-1.12488	17.6842	3.3722
0.33116	-2.45718	0.2817	-1.49791	1.96535	-0.619598	17.3226	3.43442	18.6962	2.39785	1.09517	-1.10448	17.9193	3.39222
0.30803	-2.4368	0.22748	-1.47753	2.06408	-0.599538	17.2307	3.45458	18.7579	2.41792	1.18328	-1.08443	17.9896	3.41244
0.21631	-2.41684	0.47823	-1.45744	2.01845	-0.579268	17.4866	3.47465	18.8864	2.43768	1.06321	-1.06405	18.0106	3.43236
0.38168	-2.3966	0.26361	-1.43715	2.14655	-0.559168	17.6232	3.49486	18.9002	2.45776	1.09065	-1.04388	18.2441	3.45256
0.238	-2.37643	0.4484	-1.41704	2.06306	-0.539098	17.6306	3.51489	19.1099	2.4776	1.16713	-1.02355	18.0709	3.47249
0.36634	-2.35622	0.32261	-1.39679	2.16235	-0.518838	17.8569	3.53523	19.2575	2.49745	1.21911	-1.00349	18.2671	3.49271
0.48935	-2.336	0.37061	-1.37658	2.25937	-0.498848	17.8725	3.55517	19.5474	2.51743	1.32002	-0.983337	18.3211	3.51283
0.47589	-2.31606	0.60469	-1.35667	2.22525	-0.478638	17.8427	3.57538	19.5447	2.53727	1.32897	-0.963047	18.5783	3.53279
0.39114	-2.29567	0.32154	-1.3364	2.26347	-0.458638	17.9465	3.5955	19.7011	2.55737	1.38581	-0.942937	18.5829	3.55301
0.37934	-2.27571	0.46188	-1.31641	2.49172	-0.438478	17.9663	3.61557	19.8732	2.57716	1.45778	-0.922567	18.853	3.57292
0.396	-2.25545	0.42557	-1.29613	2.40185	-0.418308	18.1857	3.63576	20.1319	2.59711	1.43545	-0.902657	18.9212	3.59315
0.46708	-2.23551	0.40066	-1.27606	2.32224	-0.398308	18.2928	3.65565	20.1661	2.61712	1.39644	-0.882197	19.0717	3.61308
0.34858	-2.21528	0.50464	-1.25586	2.53834	-0.378068	18.3395	3.67597	20.3775	2.63694	1.45866	-0.862097	19.016	3.63315
0.4157	-2.19515	0.45148	-1.23556	2.4776	-0.358058	18.4861	3.69589	20.4607	2.657	1.56479	-0.841767	19.0603	3.65324
0.57071	-2.17512	0.7191	-1.21544	2.64343	-0.337758	18.5593	3.71617	20.5164	2.6766	1.43339	-0.821697	19.1564	3.67318
0.48276	-2.15489	0.67748	-1.19508	2.50792	-0.317808	18.6398	3.7361	20.4865	2.69672	1.5408	-0.801517	19.439	3.69347
0.43265	-2.13492	0.52448	-1.17521	2.59739	-0.297638	18.6965	3.75627	20.662	2.71666	1.64159	-0.781207	19.5186	3.7132
0.38931	-2.1146	0.54239	-1.15482	2.8859	-0.277448	18.8589	3.77644	21.0077	2.73669	1.6524	-0.761127	19.5095	3.73352
0.63325	-2.09457	0.76818	-1.13483	2.68763	-0.257458	19.1162	3.79646	21.0596	2.75669	1.71828	-0.740817	19.7184	3.75347
0.55751	-2.07443	0.81778	-1.11454	2.74159	-0.237198	19.062	3.81668	21.3005	2.77649	1.64218	-0.720807	19.8321	3.77369
0.62039	-2.05429	0.95528	-1.09449	2.69033	-0.217398	19.1989	3.83663	21.4255	2.79668	1.86461	-0.700527	20.0667	3.7937
0.49173	-2.03426	0.78179	-1.07438	2.92582	-0.197108	19.2945	3.85688	21.6568	2.81652	1.84769	-0.680407	20.0533	3.81366
0.37074	-2.01401	0.78898	-1.05417	3.01597	-0.177158	19.313	3.87692	21.8154	2.83645	1.79473	-0.660277	20.3266	3.83389
0.45442	-1.99413	0.78861	-1.03413	2.96657	-0.156928	19.4583	3.89693	23.7055	2.83645	2.05275	-0.640047	20.336	3.85378
0.65977	-1.97391	0.83219	-1.01389	2.97969	-0.136938	19.5636	3.91707	23.6293	2.85647	1.95909	-0.619897	20.4992	3.8739
0.59987	-1.95389	0.90243	-0.993902	2.97994	-0.116888	19.6708	3.93704	23.94	2.8765	2.07226	-0.599567	20.4849	3.89386
0.56647	-1.93372	0.867	-0.973552	3.01853	-0.096628	19.7484	3.9573	24.3569	2.89631	1.95183	-0.579587	20.6389	3.91396
0.7226	-1.91359	0.94018	-0.953422	2.94906	-0.076648	19.915	3.97721	24.5595	2.91644	2.03389	-0.559347	20.8928	3.93408
0.85524	-1.89366	0.96983	-0.933352	3.20159	-0.056418	19.9301	3.99741	24.7944	2.93635	2.10911	-0.539247	20.7877	3.95397
0.56909	-1.87335	1.07641	-0.913172	3.20742	-0.036458	20.0794	4.01748	24.8461	2.95655	2.15497	-0.519057	20.8908	3.97419
0.60024	-1.85341	1.01887	-0.893132	3.24687	-0.016248	20.0486	4.03756	25.2422	2.97648	2.24489	-0.498857	21.0093	3.99412
0.57975	-1.8331	1.06822	-0.872852	3.18804	0.00387196	20.2682	4.05774	25.3816	2.99636	2.29324	-0.478867	21.1866	4.0143
0.75322	-1.81329	1.25325	-0.852982	3.48351	0.023792	20.1257	4.07756	25.5214	3.01651	2.36893	-0.458537	21.3896	4.03427
0.69819	-1.79307	1.10653	-0.832772	3.4191	0.043962	20.5091	4.09788	25.6372	3.03636	2.47859	-0.438527	21.3443	4.05426
0.79544	-1.77297	1.44389	-0.812652	3.48633	0.063872	20.4723	4.11778	25.7569	3.05652	2.35846	-0.418147	21.5008	4.07446
0.73781	-1.75292	1.19504	-0.792522	3.50051	0.084142	20.6629	4.138	26.0691	3.07626	2.51103	-0.398247	21.5722	4.09432
0.76359	-1.73276	1.19122	-0.772312	3.74386	0.104092	20.7875	4.15793	26.3649	3.09639	2.38258	-0.377957	21.7763	4.11455
0.85935	-1.71282	1.43623	-0.752372	3.6658	0.124232	20.616	4.17806	26.5831	3.1164	2.65658	-0.357837	21.8712	4.13436
0.94283	-1.69255	1.49933	-0.731992	3.59457	0.144332	20.8022	4.1982	26.708	3.13639	2.56085	-0.337657	21.954	4.15459
0.70583	-1.67256	1.46214	-0.712092	3.66986	0.164292	20.7523	4.21816	26.7158	3.15645	2.53278	-0.317457	21.8353	4.17456
0.66422	-1.65246	1.60466	-0.691762	3.80381	0.184532	14.989	4.23832	26.8726	3.17624	2.56572	-0.297447	22.1131	4.19466
0.92347	-1.63238	1.59244	-0.671852	3.72406	0.204342	15.1911	4.25822	27.0608	3.19644	3.00134	-0.277157	22.2626	4.21473
0.78186	-1.61235	1.5545	-0.651722	3.93299	0.224652	15.3292	4.27843	27.1215	3.21636	3.01008	-0.257167	22.4102	4.2346
0.88837	-1.59208	1.67393	-0.631602	4.0659	0.244562	15.3996	4.29847	27.5038	3.23642	2.88827	-0.237007	22.6384	4.25485
0.85581	-1.57224	1.73081	-0.611582	3.94755	0.264712	15.4508	4.31846	27.4976	3.25647	2.87386	-0.217047	23.3586	4.25485
0.91614	-1.55203	1.68995	-0.591372	4.01847	0.284702	15.4226	4.33861	27.9697	3.27641	3.14701	-0.196977	23.3379	4.27478
0.93069	-1.53203	1.75176	-0.571412	4.05627	0.304732	15.5702	4.35857	28.1562	3.29657	3.15581	-0.176787	23.5584	4.29496
0.88695	-1.51192	1.67906	-0.551152	4.16009	0.324912	15.7256	4.37879	28.4198	3.31637	2.97651	-0.156857	23.6674	4.31478
1.06143	-1.4918	1.61939	-0.531012	4.19425	0.344892	15.7463	4.3987	28.2944	3.3365	3.15808	-0.136607	23.9197	4.33481
0.71349	-1.47191	1.88257	-0.510872	4.36799	0.365052	15.8398	4.41881	28.8021	3.35647	3.2006	-0.116617	24.0882	4.35489
1.06269	-1.45163	1.75587	-0.490812	4.34281	0.384932	15.898	4.43888	28.6051	3.37646	3.26458	-0.0963768	24.2275	4.37475
0.93661	-1.43173	1.88639	-0.470782	4.54149	0.405092	15.8996	4.4589	28.8826	3.39654	3.35037	-0.0762868	24.5289	4.3949
0.91938	-1.41144	2.00559	-0.450492	4.38058	0.425182	16.0546	4.4791	29.3932	3.41629	3.36688	-0.0562568	24.6692	4.41464
0.99839	-1.3916	1.92281	-0.430642	4.58904	0.445062	16.341	4.49888	28.7831	3.43656	3.44588	-0.0359668	24.4434	4.43486
1.0196	-1.37145	2.09913	-0.410472	4.57733	0.465242	16.2973	4.51915	29.2353	3.45637	3.37203	-0.0159668	24.5512	4.45477
1.22853	-1.35136	2.04095	-0.390362	4.73417	0.485212	16.3721	4.53904	29.4382	3.47661	3.58651	0.00433322	24.8896	4.47487
1.13261	-1.33139	2.10307	-0.370272	4.83751	0.505372	16.4631	4.55925	29.654	3.49652	3.6349	0.0241632	24.9691	4.49486
1.18398	-1.31125	2.23543	-0.350102	4.91817	0.525342	16.4503	4.57917	30.1026	3.51654	3.57761	0.0444532	25.0372	4.51472
1.17502	-1.29135	2.25832	-0.330172	5.00846	0.545382	16.4064	4.59922	30.3349	3.53665	3.78157	0.0645032	24.8705	4.53492
1.28195	-1.27109	2.17292	-0.309872	4.95582	0.565522	16.4038	4.61938	30.6321	3.5565	3.72914	0.0846232	24.8622	4.55478
1.22039	-1.25113	2.28843	-0.289982	5.06065	0.585442	16.3925	4.63931	30.8459	3.57657	3.82354	0.104693	25.2503	4.57489
1.2916	-1.23106	2.38907	-0.269682	5.09303	0.605712	16.1975	4.65949	31.1409	3.59641	3.90277	0.124613	25.403	4.59479
1.34695	-1.21098	2.25295	-0.249832	5.1688	0.625472	16.2075	4.6794	31.5763	3.61645	3.8258	0.144893	25.4893	4.6148
1.47059	-1.19099	2.5142	-0.229702	5.33566	0.645722	16.2834	4.69956	31.8004	3.63647	3.97986	0.164883	25.528	4.63493
1.35468	-1.17078	2.5333	-0.209582	5.45734	0.665662	16.2586	4.71962	31.9387	3.6563	4.09188	0.185033	25.6603	4.65471
1.28171	-1.15095	2.55899	-0.189612	5.37942	0.685802	16.3118	4.73954	32.4034	3.67647	3.99675	0.205073	26.0339	4.67487
1.27739	-1.13076	2.61588	-0.169492	5.59432	0.705852	16.1307	4.7597	32.5803	3.69634	4.07103	0.225203	26.0101	4.69476
1.35939	-1.11076	2.61556	-0.149572	5.55784	0.725762	16.1289	4.7796	32.8278	3.71653	4.2382	0.245383	26.3252	4.71488
1.57584	-1.09068	2.60254	-0.129332	5.54264	0.745972	16.0994	4.79981	33.1087	3.73642	4.11409	0.265323	26.3955	4.73488
1.39259	-1.07058	2.90342	-0.109352	5.61988	0.765932	16.018	4.8197	33.4394	3.75639	4.19868	0.285523	26.4996	4.75474
1.55189	-1.05077	2.87384	-0.0893821	5.6477	0.786062	15.8715	4.83976	33.3733	3.77654	4.25989	0.305413	26.8056	4.77494
1.55649	-1.03045	2.83886	-0.0693021	5.65195	0.806052	15.8622	4.85989	33.6619	3.79639	4.36186	0.325583	26.764	4.79475
1.41422	-1.01057	2.81308	-0.0492421	5.93046	0.826132	15.9962	4.87983	33.8986	3.81653	4.32174	0.345623	27.016	4.81494
1.53759	-0.990337	2.91283	-0.0290421	5.89833	0.846252	16.0632	4.90007	34.2218	3.83629	4.55411	0.365633	27.2051	4.83471
1.53074	-0.970487	3.12209	-0.00914212	6.06915	0.866102	16.184	4.91982	34.6647	3.85648	4.5261	0.385883	27.1542	4.85486
1.64095	-0.950417	3.05345	0.0110479	6.23767	0.886282	16.1135	4.94005	34.8062	3.87648	4.63564	0.405773	27.3768	4.87488
1.55128	-0.930297	3.25523	0.0311179	6.22184	0.906202	16.2793	4.95998	34.932	3.89655	4.63211	0.426053	27.5732	4.89478
1.66957	-0.910337	2.99039	0.0511579	6.32451	0.926312	16.2836	4.98011	35.2068	3.91657	4.79206	0.445803	27.769	4.91486
1.70324	-0.890187	3.31506	0.0712279	6.4117	0.946332	16.1908	5.00012	35.2623	3.93648	4.77289	0.466053	27.8304	4.9347
1.73631	-0.870337	3.38499	0.0909679	6.34884	0.966292	16.2875	5.02003	35.4219	3.95671	4.85485	0.486033	28.0808	4.95488
1.62294	-0.850127	3.27477	0.111268	6.51843	0.986532	16.4383	5.04025	35.7366	3.97656	4.87878	0.506103	28.0572	4.97482
1.67952	-0.830107	3.43373	0.131128	6.67148	1.00637	16.5981	5.06016	35.7273	3.99664	4.94412	0.526213	28.0889	4.9948
1.71148	-0.810147	3.64101	0.151318	6.59784	1.02662	16.5009	5.08029	36.167	4.01655	4.9657	0.546183	28.0968	5.01484
1.85566	-0.789987	3.64514	0.171248	6.70517	1.04643	16.4659	5.10024	36.2702	4.03647	5.08687	0.566443	28.4752	5.03474
1.70681	-0.770057	3.70426	0.191248	6.76844	1.06657	16.5039	5.12032	36.5229	4.05661	5.23067	0.586413	28.422	5.05496
2.02704	-0.749827	3.70821	0.211358	6.83808	1.08658	16.657	5.14048	36.7634	4.07647	5.18801	0.606523	28.4651	5.07478
2.02001	-0.729957	3.76797	0.231328	6.79396	1.10658	16.8846	5.16033	36.8013	4.0966	5.11243	0.626503	28.8672	5.09487
1.89684	-0.709887	3.79853	0.251528	7.11203	1.12667	16.8037	5.18047	36.8394	4.11655	5.12796	0.646573	28.8835	5.11488
1.73056	-0.689787	3.99775	0.271378	7.23611	1.14649	16.8118	5.2004	37.3314	4.13659	5.28476	0.666783	29.2913	5.13484
1.91167	-0.669897	3.99015	0.291488	7.37977	1.16672	16.9327	5.22047	37.2385	4.15662	5.45339	0.686613	29.2431	5.15497
2.0049	-0.649677	4.16109	0.311548	7.35201	1.18668	17.0036	5.24046	37.486	4.1764	5.4382	0.706833	29.4274	5.17472
1.85352	-0.629927	4.08286	0.331468	7.4795	1.20671	16.8007	5.26041	37.7338	4.19661	5.53445	0.726793	29.5997	5.19495
2.0476	-0.609667	4.35993	0.351628	7.50562	1.22675	16.8773	5.28059	37.9592	4.21641	5.57188	0.746973	29.557	5.21477
2.22483	-0.589767	4.4698	0.371548	7.64969	1.24674	17.0066	5.30046	38.0917	4.23662	5.70184	0.767013	29.7831	5.23491
1.93331	-0.569567	4.42223	0.391708	7.87334	1.26693	17.052	5.32071	38.3116	4.25638	5.83287	0.786943	29.8353	5.25483
2.24879	-0.549587	4.5083	0.411578	7.97521	1.28676	16.9946	5.34051	38.7034	4.2764	5.75701	0.807163	29.9328	5.27476
2.0462	-0.529597	4.59217	0.431618	7.85043	1.30689	17.0722	5.36071	38.8297	4.29644	6.05744	0.827053	30.2603	5.29492
2.10259	-0.509427	4.64873	0.451718	7.9879	1.32686	17.1335	5.3807	39.0527	4.3163	6.04471	0.847323	30.6075	5.3148
2.16207	-0.489517	4.91133	0.471638	8.09754	1.34691	17.0934	5.4007	39.2406	4.33644	6.26689	0.867123	30.5808	5.33493
2.32697	-0.469417	4.79361	0.491848	8.26495	1.36699	17.2428	5.42076	39.5117	4.35632	6.14448	0.887253	30.7232	5.35481
2.10967	-0.449507	4.69209	0.511598	8.17829	1.38679	16.9861	5.44064	39.7743	4.37649	6.24853	0.907323	30.9316	5.37487
2.22288	-0.429387	5.01914	0.531888	8.26638	1.40702	17.4635	5.46083	39.9705	4.39644	6.41013	0.927363	31.1522	5.39492
2.32135	-0.409327	5.06727	0.551858	8.41326	1.42687	17.2811	5.48075	40.0874	4.41641	6.47428	0.947513	31.3598	5.41479
2.24017	-0.389467	5.08907	0.571968	8.54989	1.4471	17.3884	5.5008	40.3538	4.4365	6.38254	0.967383	31.4434	5.43493
2.31482	-0.369307	5.06119	0.591958	8.61335	1.46698	17.3522	5.52081	40.6232	4.45636	6.57351	0.987623	31.5561	5.45479
2.44594	-0.349367	5.32925	0.611928	8.55257	1.48709	17.4891	5.54084	40.8018	4.47652	6.72213	1.00756	31.5749	5.4749
2.22539	-0.329187	5.21246	0.632158	8.76458	1.50723	17.5612	5.56102	41.1073	4.49639	6.82934	1.02763	31.709	5.49483
2.37754	-0.309317	5.46342	0.652048	8.81333	1.52713	17.6282	5.58081	41.1811	4.5164	6.75745	1.0477	31.8436	5.51471
2.53242	-0.289297	5.49539	0.672228	8.96173	1.54728	17.7963	5.601	41.4857	4.53644	6.81948	1.0677	31.9405	5.53488
2.43081	-0.269137	5.68213	0.692168	9.0306	1.56715	17.6473	5.62097	41.579	4.55634	6.98642	1.08786	31.8595	5.55471
2.43396	-0.249257	5.77842	0.712178	9.24797	1.58725	17.7331	5.641	41.2456	4.57654	6.88488	1.10768	31.7864	5.57495
2.6553	-0.229047	5.79936	0.732288	9.38453	1.60724	17.9184	5.66107	41.4438	4.59628	7.20921	1.12787	32.0427	5.5947
2.60407	-0.209297	5.9007	0.752108	9.41501	1.6272	18.0143	5.68089	41.3762	4.61655	7.2025	1.14784	32.0418	5.61489
2.61243	-0.189117	5.94422	0.772218	9.4159	1.64728	17.9416	5.70107	41.5898	4.63642	7.31059	1.16789	32.03	5.63487
2.72291	-0.169167	6.02502	0.792148	9.50442	1.66724	17.9505	5.72091	41.3633	4.65651	7.20669	1.18795	32.078	5.65483
2.65166	-0.149097	6.31137	0.812378	9.54844	1.68747	18.1827	5.74114	41.5179	4.67646	7.42258	1.20777	32.187	5.67489
2.66462	-0.129037	6.32574	0.832338	9.79994	1.70732	18.1898	5.761	41.6432	4.69633	7.51375	1.22807	32.195	5.69473
2.78935	-0.109157	6.28212	0.852238	9.97275	1.72743	18.4827	5.78106	41.6918	4.7165	7.52129	1.24792	32.3126	5.71489
2.71676	-0.0889575	6.48174	0.872438	9.97518	1.7475	18.3952	5.80117	41.5068	4.73638	7.49367	1.26819	32.428	5.73481
2.9601	-0.0690575	6.51979	0.892298	10.1745	1.7674	18.3372	5.82112	41.7023	4.75648	7.61325	1.28804	32.3212	5.7548
2.88566	-0.0489675	6.5374	0.912548	10.1516	1.78757	18.3971	5.84125	41.7207	4.77647	7.88356	1.30814	32.4724	5.77482
2.93902	-0.0289575	6.76895	0.932298	10.3413	1.80733	18.5766	5.86113	41.3965	4.79648	7.91935	1.32819	32.4427	5.79475
2.93927	-0.00897747	6.91862	0.952468	10.5831	1.82756	18.5737	5.88127	41.0209	4.81659	8.10677	1.34815	32.1033	5.81494
2.84331	0.0111925	6.86784	0.972478	10.5968	1.84741	18.5869	5.90128	40.6414	4.83639	8.04118	1.36833	31.896	5.83476
2.97799	0.0309825	6.98763	0.992508	10.73	1.86751	18.7891	5.9212	40.1777	4.8565	8.04024	1.38808	31.9933	5.8549
3.08687	0.0511125	7.13194	1.01259	10.8085	1.88747	18.5761	5.94128	39.9709	4.87641	8.20317	1.4082	31.7632	5.87486
3.00209	0.0710425	7.1243	1.03239	10.9476	1.90736	18.7441	5.96118	39.8712	4.89651	8.25352	1.42822	31.884	5.89486
2.98281	0.0911125	7.40452	1.05265	11.0145	1.92754	18.9032	5.98134	39.7137	4.91654	8.45225	1.4482	31.6075	5.91495
3.0458	0.111143	7.4083	1.07258	11.2753	1.94741	18.7473	6.00118	39.6704	4.93642	8.49384	1.46833	31.7443	5.93475
3.21882	0.131013	7.59552	1.09264	11.2119	1.96755	18.8937	6.02125	39.9303	4.95659	8.59339	1.48828	31.758	5.95493
3.14401	0.151263	7.72745	1.11269	11.3253	1.98749	18.8929	6.04136	39.8979	4.97642	8.76722	1.50848	31.5721	5.97476
3.15632	0.171133	7.89782	1.1327	11.411	2.00754	18.9917	6.06128	39.9104	4.99667	8.59162	1.52835	31.3984	5.99492
3.26177	0.191343	8.10016	1.15289	11.6783	2.02762	18.8691	6.08145	40.0792	5.01646	8.94932	1.54841	31.5907	6.01478
3.2306	0.211143	8.01747	1.17269	11.6729	2.04747	18.6524	6.1012	39.7658	5.0366	8.99202	1.56848	31.4917	6.03478
3.43813	0.231273	8.25662	1.19275	11.7917	2.06758	18.2238	6.12146	40.0612	5.05657	9.19242	1.58846	31.5155	6.05492
3.35793	0.251313	8.31418	1.21265	12.1122	2.08749	17.3142	6.14135	39.8801	5.07651	9.26571	1.60863	31.4775	6.07481
3.38611	0.271233	8.35626	1.2327	12.0322	2.10767	15.7988	6.16144	40.2036	5.0966	9.19047	1.62838	31.5537	6.09493
3.44882	0.291343	8.57549	1.25279	12.3337	2.12764	15.538	6.18138	40.1802	5.1164	9.26919	1.64865	31.7282	6.11479
3.54354	0.311193	8.73507	1.27258	12.3242	2.14759	14.052	6.2013	40.3699	5.13654	9.50543	1.66855	31.4659	6.13492
3.49268	0.331333	8.93863	1.29283	12.3932	2.16778	13.0424	6.22143	40.6203	5.15645	9.42611	1.68876	31.6148	6.15493
3.60753	0.351323	8.88236	1.31274	12.6271	2.18769	12.7353	6.24136	40.7516	5.17642	9.61312	1.70872	31.4526	6.17476
3.56684	0.371353	8.99017	1.33297	12.6745	2.2079	12.4986	6.2615	40.9815	5.19648	9.77836	1.72868	31.4187	6.19492
3.66978	0.391423	9.07013	1.35287	12.786	2.22765	12.0851	6.28139	41.1131	5.21638	9.91151	1.74884	31.5908	6.2148
3.69149	0.411363	9.14456	1.37299	12.7343	2.24781	11.8239	6.3015	41.1525	5.2365	9.93875	1.76871	31.6244	6.23494
3.61001	0.431543	9.26444	1.39312	12.8257	2.2678	11.556	6.32159	41.4263	5.25632	9.98935	1.78883	31.7683	6.25482
3.8291	0.451353	9.51655	1.413	12.4774	2.28777	11.3994	6.34148	41.4664	5.27643	10.0979	1.80868	31.7373	6.27482
3.76464	0.471403	9.58863	1.43302	12.8267	2.3078	11.4123	6.36162	41.7546	5.29646	10.3006	1.82872	31.8859	6.29492
3.75327	0.491423	9.69951	1.45288	13.0456	2.32765	11.5443	6.38146	41.7918	5.31639	10.2763	1.84881	31.8779	6.31481
3.86768	0.511413	9.86226	1.473	13.1269	2.34776	11.4975	6.40161	41.8498	5.33652	10.338	1.8687	31.801	6.33503
3.86421	0.531543	9.98687	1.49301	13.2112	2.36768	11.4282	6.42155	42.2219	5.35623	10.6057	1.88881	32.2036	6.3547
3.89998	0.551313	10.2455	1.51301	13.3564	2.38775	11.298	6.44146	42.4091	5.3764	10.6735	1.90868	31.9477	6.37493
3.89929	0.571563	10.0769	1.53313	13.7216	2.40779	11.5085	6.46161	42.4678	5.39625	10.7587	1.9289	32.0913	6.39484
4.13396	0.591443	10.434	1.55305	13.7037	2.42779	11.4973	6.48147	42.6333	5.41635	10.8117	1.94883	32.1446	6.41484
4.15151	0.611583	10.6246	1.57325	13.9498	2.44797	11.4123	6.50169	42.7965	5.43624	10.8333	1.96881	32.023	6.43483
4.0481	0.631503	10.482	1.59307	13.9905	2.46779	11.704	6.52142	42.929	5.45618	10.8616	1.98899	32.1777	6.45471
4.2544	0.651473	10.8471	1.61313	14.034	2.48792	11.5848	6.54159	43.0217	5.47636	10.979	2.00883	32.2477	6.47488
4.11597	0.671643	11.029	1.63316	14.2896	2.50784	11.3626	6.56156	43.026	5.49626	11.2577	2.02906	32.242	6.4948
4.24175	0.691513	10.826	1.65309	14.4445	2.52785	11.6756	6.58159	43.1834	5.51635	11.3905	2.04886	32.3294	6.51488
4.29988	0.711643	11.1749	1.67323	14.6459	2.54794	11.5142	6.60164	43.0029	5.53624	11.5308	2.06901	32.2901	6.5348
4.32546	0.731523	11.3002	1.69299	14.4483	2.56775	11.5018	6.6215	42.8737	5.55633	11.6443	2.08891	32.2906	6.55482
4.4394	0.751603	11.6607	1.71314	14.6879	2.58793	11.4107	6.64169	42.8258	5.57646	11.6553	2.10894	32.396	6.57498
4.41413	0.771673	11.7902	1.73303	14.8356	2.60776	11.4685	6.66161	42.8306	5.59634	11.7736	2.12902	32.3155	6.59478
4.38993	0.791533	11.8792	1.75315	14.1333	2.62794	11.5714	6.68163	42.7653	5.61644	11.9873	2.14887	32.6039	6.61491
4.72503	0.811663	11.9212	1.77323	14.1417	2.64783	11.5498	6.70165	41.7903	5.63638	12.1163	2.16914	32.7659	6.63484
4.48312	0.831563	12.0765	1.7932	14.4508	2.66785	11.7105	6.7216	41.4363	5.65653	12.2114	2.18905	32.6694	6.65486
4.52535	0.851733	12.4003	1.81338	14.7563	2.68797	11.5869	6.74177	41.472	5.67646	12.4787	2.20915	32.5957	6.67488
4.5966	0.871693	12.5052	1.83325	15.0069	2.7079	11.6681	6.76163	41.4728	5.6964	12.3196	2.22916	32.9099	6.6947
4.73433	0.891633	12.5772	1.85336	15.2377	2.72801	11.6595	6.78173	41.5289	5.71654	12.4611	2.24912	32.9356	6.71491
4.61306	0.911753	12.7857	1.87327	15.2029	2.74788	11.6492	6.80169	41.4722	5.73637	12.6631	2.26927	32.8615	6.73473
4.78174	0.931603	12.8374	1.89331	15.2797	2.768	11.7393	6.82171	41.6876	5.7566	12.7602	2.28907	33.1572	6.75494
4.71208	0.951803	13.1245	1.91336	15.4775	2.78798	11.5866	6.84179	41.5874	5.77637	12.9127	2.30918	33.1756	6.77477
4.77978	0.971503	13.302	1.93319	15.7375	2.80788	11.8806	6.86155	41.1087	5.7966	12.8965	2.32915	33.1801	6.79484
4.95067	0.991743	13.2708	1.9533	15.7242	2.82799	11.8304	6.88181	38.2572	5.81652	13.1016	2.3492	33.4078	6.81491
4.79335	1.0117	13.4599	1.97321	16.0327	2.84789	11.9156	6.90167	37.5476	5.83651	13.161	2.36924	33.4211	6.83484
4.87617	1.03168	13.6542	1.99331	16.1445	2.86806	11.8582	6.92181	37.0831	5.85655	13.2564	2.38905	33.4782	6.85497
5.11974	1.05174	13.8062	2.01325	16.2047	2.888	11.8091	6.94167	37.0782	5.87639	13.4209	2.40929	33.3589	6.87476
5.25909	1.07161	13.769	2.03314	16.3847	2.90804	11.7817	6.96172	37.0427	5.89654	13.4651	2.42917	33.5486	6.89492
5.06814	1.09181	13.9103	2.05331	16.5743	2.92813	11.9877	6.98178	37.12	5.91646	13.5784	2.44939	33.5019	6.9149
5.21269	1.11173	14.2504	2.07316	16.5767	2.948	11.7869	7.0017	37.2942	5.93651	13.709	2.46917	33.6299	6.93482
5.06157	1.1318	14.4055	2.09345	16.8258	2.9682	11.7693	7.02182	37.3943	5.95647	13.9972	2.48927	33.7379	6.95489
5.1299	1.15176	14.1893	2.11323	17.0079	2.98791	11.6922	7.04167	37.595	5.97646	13.9033	2.50934	33.7607	6.97478
5.41916	1.17174	14.2519	2.1334	17.0037	3.00816	11.6163	7.06183	37.498	5.99664	14.2709	2.52926	33.6217	6.99498
5.34568	1.19188	14.6251	2.15336	17.3331	3.02805	11.57	7.08183	37.5592	6.01642	14.2242	2.54938	33.8606	7.0148
5.43608	1.21167	14.736	2.1733	17.3607	3.04811	11.687	7.10173	37.9263	6.03659	14.4065	2.56923	33.9423	7.03482
5.49225	1.23184	14.8517	2.19338	17.4469	3.06809	11.713	7.12185	37.9092	6.05656	14.519	2.58936	34.1743	7.05485
5.58609	1.25178	15.0277	2.21329	17.7666	3.08801	11.6536	7.14171	38.1253	6.07657	14.6943	2.60936	34.1476	7.07478
5.56177	1.27186	15.2091	2.23348	17.6393	3.10818	11.7849	7.16188	38.3021	6.09664	14.7601	2.62928	34.3541	7.09492
5.5227	1.29191	15.4841	2.25346	17.9687	3.12811	11.802	7.18177	38.578	6.11647	14.827	2.64933	34.327	7.11464
5.69795	1.31173	15.546	2.27351	18.0014	3.14819	11.9021	7.20178	38.7236	6.13668	15.0288	2.66926	34.5616	7.1349
5.54678	1.33194	15.6722	2.29347	18.1536	3.1681	11.7233	7.22185	38.8542	6.15651	14.9503	2.68943	34.5352	7.15477
5.68353	1.35175	15.8197	2.31344	18.2385	3.18815	11.8331	7.24172	39.1501	6.17666	14.9917	2.70924	34.7028	7.17483
5.77124	1.37198	16.0252	2.33354	18.2802	3.20823	11.8849	7.26196	39.31	6.19648	15.1058	2.72934	34.702	7.19484
5.91555	1.3918	16.3051	2.35332	18.6338	3.22806	11.9655	7.28169	39.3102	6.21652	14.4323	2.74941	34.7669	7.21479
5.89227	1.41183	16.3938	2.3735	18.7591	3.24824	11.9594	7.30189	39.4589	6.23662	14.7359	2.76934	34.5254	7.23491
5.88132	1.43189	16.519	2.39348	18.7362	3.26812	11.9497	7.32177	39.7069	6.2565	15.0417	2.78953	34.4442	7.25479
5.95224	1.45186	16.5487	2.41348	18.8389	3.2882	11.8476	7.34189	39.9326	6.27658	15.2749	2.80931	34.4714	7.27489
6.02033	1.47199	16.8849	2.43357	18.8776	3.3082	11.7836	7.36189	40.0646	6.2964	15.2503	2.82959	34.5817	7.29481
6.03137	1.49181	17.0184	2.45342	18.943	3.32812	11.7204	7.38175	40.1527	6.31648	15.5317	2.84947	34.4235	7.31483
6.1668	1.51197	17.1001	2.47366	19.2651	3.34827	11.8443	7.40195	40.2849	6.33652	15.5444	2.86963	34.5314	7.33492
6.13223	1.53196	17.4647	2.49358	19.259	3.36813	12.0186	7.42182	40.4509	6.3565	15.7317	2.88958	34.3931	7.35476
6.43167	1.55191	17.595	2.51381	19.3396	3.38836	11.8921	7.44194	40.4913	6.37657	15.9522	2.90949	34.5102	7.3749
6.24031	1.57199	17.6966	2.53364	19.4645	3.40816	12.0122	7.46188	40.6942	6.39642	15.997	2.92972	34.4904	7.39478
6.39158	1.59191	17.7895	2.55362	19.754	3.42826	12.1066	7.4819	40.6471	6.4166	16.2326	2.94957	34.7253	7.4149
6.49307	1.61203	17.8796	2.57369	19.845	3.44826	12.069	7.502	40.7574	6.43652	16.2349	2.96959	34.5784	7.43487
6.43591	1.63183	18.0506	2.59361	19.771	3.46823	11.9835	7.52176	40.9491	6.45646	16.4074	2.98949	34.4848	7.45474
6.50826	1.6519	17.4811	2.61373	20.2308	3.48827	12.2058	7.54192	41.1274	6.4765	16.7099	3.00957	34.4992	7.4749
6.54836	1.67197	18.0311	2.63357	19.9202	3.50812	12.1005	7.56186	41.1668	6.49633	16.77	3.02963	34.6224	7.49472
6.64538	1.69188	18.0567	2.65372	20.1582	3.52835	12.0057	7.58196	40.9818	6.51655	16.8196	3.04948	34.5217	7.51493
6.71701	1.71208	18.3654	2.67375	20.2429	3.54832	12.0582	7.60197	41.3852	6.53625	16.8986	3.06965	34.6523	7.53468
6.80818	1.73183	18.5429	2.69363	20.4262	3.56828	12.1968	7.62185	41.4074	6.55646	17.0537	3.08956	34.5929	7.55484
6.72842	1.75208	18.6264	2.7137	20.5538	3.58831	12.259	7.64205	41.5911	6.57633	17.1813	3.10965	34.6741	7.57485
6.81191	1.77196	18.7741	2.73357	20.6345	3.60823	12.1611	7.66188	41.7042	6.59638	17.432	3.1296	34.712	7.59483
6.92802	1.792	19.1473	2.75371	20.7602	3.6284	12.2543	7.68205	41.7681	6.61638	17.445	3.14947	34.6718	7.61492
7.05409	1.81197	19.2857	2.77354	20.8464	3.64821	12.3107	7.70185	41.8496	6.6363	17.6416	3.16965	34.757	7.63478
6.99282	1.83187	19.4697	2.79352	20.8274	3.66827	12.2212	7.7219	42.0371	6.65649	17.8475	3.18949	34.9864	7.65495
7.06352	1.85202	19.7074	2.81361	20.6366	3.68825	12.3093	7.74193	41.8082	6.67639	17.8845	3.20973	34.9477	7.67488
7.11757	1.87192	19.8555	2.83354	21.0237	3.70825	12.2898	7.76192	41.9492	6.69649	17.9682	3.22947	35.2326	7.69484
7.30312	1.89203	20.1032	2.85374	21.2651	3.72836	12.3823	7.78198	41.8387	6.71644	18.1075	3.24965	35.384	7.71491
7.31301	1.91194	20.2298	2.87344	21.2338	3.74811	12.5186	7.80181	42.0204	6.73646	18.2898	3.26967	35.2469	7.73484
7.23175	1.93204	20.3395	2.89367	21.377	3.76837	12.5271	7.82205	41.912	6.75655	18.4396	3.28965	35.3789	7.75498
7.36888	1.95212	20.6234	2.91365	21.2608	3.78824	12.3515	7.84196	42.0233	6.77643	18.6781	3.30972	35.5764	7.77478
7.40162	1.97194	20.5897	2.93377	21.3714	3.80838	12.4172	7.86198	42.1322	6.79654	18.601	3.32955	35.6813	7.79484
7.58003	1.99212	21.041	2.95381	21.5232	3.82832	12.4634	7.88206	42.2499	6.81642	18.8597	3.34976	35.6261	7.8148
7.46271	2.01202	21.1162	2.97369	21.628	3.8483	12.5252	7.902	42.3271	6.83649	19.0119	3.36971	35.8486	7.83479
7.53517	2.03214	20.9439	2.99385	21.5551	3.86838	12.4379	7.92216	42.5552	6.85653	19.0055	3.38971	35.9909	7.85492
7.69315	2.05208	21.221	3.01368	21.7922	3.88822	12.4819	7.94194	42.4866	6.87641	19.0981	3.40975	36.2377	7.87468
7.76945	2.07198	21.2482	3.03379	21.8082	3.90837	12.4144	7.962	42.6674	6.89662	19.4246	3.42969	36.1999	7.89494
7.76788	2.0921	20.7951	3.05378	21.844	3.92823	12.4645	7.98199	42.5124	6.91645	19.5029	3.4498	36.3715	7.9148
7.95585	2.11191	21.1535	3.07381	21.8966	3.94833	12.3988	8.00193	42.8488	6.93669	19.573	3.46962	36.5175	7.93492
7.9396	2.13213	21.3983	3.09388	21.9473	3.96841	12.4243	8.02207	42.8954	6.95646	19.8376	3.48974	36.59	7.95483
7.93099	2.15188	21.0173	3.11367	22.0241	3.9883	12.4305	8.04181	42.9369	6.97656	19.5992	3.50971	36.7368	7.9748
7.8772	2.17202	21.1473	3.13384	22.3094	4.00843	12.3392	8.06205	43.0382	6.99659	20.0999	3.5297	37.0327	7.99495
7.95007	2.19203	21.7477	3.13384	22.32	4.0283	12.299	8.08191	43.1225	7.01653	20.1472	3.5498	36.9573	8.01483
8.20272	2.21205	21.7038	3.1538	22.6936	4.0484	12.357	8.10211	43.0487	7.03662	20.1206	3.56962	36.9794	8.03491
8.25039	2.23216	21.8941	3.17397	22.5393	4.06829	12.2716	8.12204	43.2894	7.05642	20.2333	3.58981	37.0959	8.05475
8.30739	2.252	22.1569	3.19377	22.6861	4.08823	12.3894	8.14198	43.3656	7.07655	20.6082	3.60964	37.2042	8.07488
8.19319	2.27218	22.6643	3.21394	22.8569	4.10833	12.2836	8.16214	43.6036	7.09651	20.608	3.62979	37.2333	8.09489
8.28481	2.29209	22.4858	3.23378	22.5466	4.12814	12.4794	8.18199	43.6405	7.11647	20.7733	3.64963	37.4618	8.11477
8.33267	2.31209	22.9679	3.25384	22.678	4.14837	12.4913	8.20209	43.4908	7.13658	20.9399	3.66957	37.6621	8.13495
8.4038	2.33209	22.9174	3.27382	22.4712	4.16811	12.4644	8.22196	43.8146	7.1565	21.008	3.6897	37.6401	8.15483
8.60374	2.35198	22.9842	3.29371	22.6682	4.18833	12.3488	8.24202	43.7125	7.17661	21.066	3.70964	37.7078	8.17497
8.46422	2.37218	22.9588	3.31386	22.6755	4.20829	12.263	8.2621	43.8613	7.19643	21.3872	3.72977	37.9799	8.19485
8.63494	2.39198	23.2816	3.33379	22.4549	4.22834	12.1732	8.28194	43.9325	7.21648	21.3358	3.74965	38.1059	8.21482
8.74645	2.41212	23.3826	3.35392	22.8025	4.24836	12.209	8.30213	44.0567	7.23652	21.5165	3.76979	38.4058	8.23492
8.87611	2.4321	23.6187	3.37381	22.723	4.26824	12.3789	8.32201	44.055	7.25646	22.1808	3.76979	38.2709	8.25475
8.9272	2.4521	23.5697	3.39385	22.9241	4.28845	12.3516	8.34217	44.1829	7.27664	22.1885	3.78981	38.3532	8.27494
8.96562	2.47221	23.6664	3.41393	22.9783	4.30831	12.3106	8.3621	44.2731	7.29635	22.2282	3.8097	38.688	8.29467
9.01166	2.49197	23.9423	3.43374	23.8311	4.30831	12.3664	8.38202	44.4603	7.31659	22.4984	3.82981	38.6873	8.31486
9.02842	2.51224	23.9515	3.45388	24.0258	4.32814	12.3685	8.40219	44.3718	7.33646	22.6041	3.84969	38.8839	8.33482
9.13741	2.53206	24.2587	3.47377	24.0177	4.34828	12.2748	8.42203	44.2757	7.35658	22.7347	3.86975	38.8696	8.3549
9.16243	2.55217	24.2038	3.49388	24.3843	4.36821	12.5232	8.44219	44.5193	7.37653	22.6597	3.88966	38.8499	8.3749
9.1417	2.57209	24.5444	3.51383	24.8102	4.38821	12.5017	8.46195	44.5888	7.39646	22.6425	3.90962	39.1941	8.39476
9.13236	2.59205	24.7086	3.5337	25.1267	4.40827	12.5001	8.4821	44.5567	7.41657	22.915	3.92977	39.1793	8.41495
9.21653	2.61215	25.1181	3.55388	25.1847	4.42803	12.4953	8.50207	44.7774	7.43644	23.0516	3.94961	39.359	8.43487
9.39497	2.63201	25.3292	3.57373	25.8816	4.4482	12.4606	8.52206	44.7792	7.45652	22.9353	3.96974	39.4219	8.45486
9.47125	2.65216	25.6634	3.59396	26.083	4.468	12.683	8.5421	44.8177	7.47639	23.0428	3.98963	39.5969	8.47483
9.51956	2.67202	26.0135	3.61375	26.4398	4.48815	12.586	8.56197	45.1217	7.4965	23.0283	4.00973	39.7848	8.4948
9.69856	2.69214	26.2266	3.6339	26.8398	4.50799	12.7647	8.58218	44.9343	7.51657	23.013	4.0298	39.8872	8.51493
9.71015	2.71217	26.462	3.65388	27.0569	4.52807	12.8291	8.60208	45.1743	7.53642	23.0811	4.04962	39.9591	8.53476
9.5937	2.73204	26.6375	3.67379	26.6888	4.54813	12.7097	8.62211	45.3005	7.55655	23.167	4.0698	40.0554	8.55489
9.79045	2.75219	27.0859	3.69385	26.7563	4.56809	12.8099	8.64211	45.3372	7.57643	23.3167	4.08956	40.1802	8.57485
9.9238	2.77205	27.2114	3.71375	27.0698	4.58822	12.761	8.66202	45.2007	7.59652	23.4877	4.10971	40.3002	8.59489
9.99242	2.79218	27.5542	3.73392	27.2798	4.60808	12.8569	8.68218	45.3861	7.61646	23.4994	4.12954	40.2421	8.61493
9.79249	2.8121	27.4678	3.75384	27.6869	4.62823	12.8815	8.70199	45.6429	7.63639	23.6314	4.14965	40.5051	8.63473
10.0797	2.83205	27.8006	3.77383	27.6356	4.64817	12.8918	8.72209	45.58	7.65652	23.7906	4.16974	40.7647	8.65494
10.1043	2.85217	28.1619	3.79383	27.7976	4.66807	12.7613	8.74206	45.7757	7.67635	24.0618	4.18974	40.7022	8.67474
10.3071	2.87206	28.2626	3.8138	27.7553	4.68814	12.8965	8.76211	45.646	7.69654	24.0304	4.2099	41.022	8.6949
10.3294	2.89225	28.5521	3.83395	28.0377	4.70799	13.1083	8.78217	45.6791	7.71628	24.1116	4.22969	41.0127	8.71476
10.2475	2.91199	28.8853	3.85377	28.2726	4.72814	13.0099	8.80193	45.7711	7.73648	24.2173	4.24981	41.1415	8.73479
10.5615	2.93218	29.0129	3.87385	28.6595	4.74801	13.0126	8.82217	45.8125	7.75647	24.3927	4.26973	41.1855	8.75485
10.3139	2.95214	29.0752	3.89388	28.5858	4.76804	12.8918	8.842	45.9259	7.77647	24.4467	4.28962	41.4412	8.7748
10.4656	2.97218	29.0474	3.91386	28.9326	4.78815	12.9586	8.86219	45.9961	7.79651	24.5849	4.3097	41.6575	8.79491
10.6872	2.99217	29.426	3.934	29.0294	4.80804	12.9361	8.88202	46.1177	7.81634	24.8985	4.32959	41.6593	8.81474
10.7379	3.01204	29.4291	3.95373	29.141	4.8282	13.0495	8.90204	46.3016	7.83657	25.0659	4.34978	41.8644	8.83489
10.754	3.03222	29.9857	3.97386	29.2331	4.84791	12.8967	8.92212	46.3051	7.85649	25.0745	4.36957	41.9389	8.85493
10.6696	3.0521	29.985	3.99363	29.4141	4.86811	13.032	8.94199	46.3715	7.87648	25.2194	4.3896	42.1404	8.87486
10.7783	3.07214	30.2553	4.01376	29.3516	4.88799	12.861	8.96212	46.3269	7.89647	25.3954	4.40969	42.2956	8.89493
10.8653	3.09212	30.602	4.03364	29.4099	4.90805	13.0571	8.98198	46.6048	7.91643	25.62	4.42967	42.239	8.91481
10.9182	3.11209	30.7681	4.05359	29.5944	4.92804	13.265	9.00211	46.674	7.93659	25.6127	4.44989	42.6863	8.93492
10.8162	3.13221	30.8669	4.07372	29.7213	4.94791	13.0503	9.0221	46.6035	7.9564	25.8065	4.46964	42.4514	8.95476
11.1524	3.15202	31.1256	4.09366	30.1314	4.9681	12.9433	9.04202	46.5749	7.97652	25.97	4.4899	42.6347	8.97479
11.1443	3.17218	31.2198	4.1138	30.2787	4.98801	13.1343	9.06216	46.5497	7.99651	26.06	4.50974	42.7521	8.99484
11.1308	3.19214	31.3552	4.13368	30.5437	5.0081	13.0551	9.08203	46.6332	8.01652	26.2011	4.52981	42.8682	9.01474
11.2387	3.21219	31.7491	4.15377	30.7236	5.02801	13.1853	9.10219	46.7702	8.03659	26.2682	4.54973	43.0386	9.03493
11.2843	3.23223	31.8631	4.17378	31.0591	5.04803	13.0432	9.12205	46.8063	8.05632	26.3134	4.56962	43.0951	9.05469
11.2432	3.25202	31.843	4.19361	31.169	5.06816	13.041	9.14202	46.8172	8.07656	26.4674	4.5897	43.1557	9.07493
11.4812	3.27226	31.3684	4.21373	31.2164	5.08794	13.1587	9.16214	46.9967	8.09637	26.5253	4.60954	43.2914	9.09479
11.5474	3.29207	31.4136	4.23357	31.6515	5.10809	12.9756	9.18201	47.0828	8.11646	26.7294	4.6296	43.2623	9.1149
11.7182	3.31225	31.699	4.25365	31.7619	5.12798	12.8585	9.20221	46.9669	8.13639	26.8701	4.64947	43.468	9.13488
11.5936	3.33208	31.8875	4.27357	31.8125	5.14803	13.0559	9.22193	46.9788	8.15639	26.9599	4.66954	43.6212	9.15478
11.6988	3.35213	31.9297	4.29349	32.0619	5.16805	13.1426	9.24214	47.0331	8.17649	27.0898	4.68964	43.6616	9.17493
11.8863	3.37222	32.1924	4.31365	32.1257	5.18791	13.1909	9.26208	47.2961	8.1964	27.1857	4.70947	43.8916	9.19477
11.712	3.39212	32.3211	4.33349	32.4984	5.20809	13.2689	9.28213	47.1611	8.21652	27.049	4.72962	44.1201	9.21488
11.8942	3.41224	32.4781	4.35368	32.5282	5.22793	13.2004	9.30213	47.2184	8.23634	27.3485	4.74957	44.2833	9.23476
11.9949	3.43206	32.6832	4.37342	32.8332	5.24816	13.335	9.32199	47.0814	8.25646	27.4352	4.76962	44.2588	9.25481
12.0906	3.45221	32.6195	4.39356	32.8449	5.26798	13.307	9.34218	47.2834	8.27644	27.6683	4.78966	44.3086	9.27495
12.0831	3.47219	32.8103	4.4135	33.0436	5.2881	13.4208	9.36204	47.0849	8.2963	27.6462	4.80956	44.6154	9.29476
12.2338	3.49208	32.8749	4.43347	33.3417	5.3081	13.3917	9.38209	47.0076	8.31641	27.6531	4.8297	44.6555	9.31491
12.0618	3.51223	33.0083	4.45351	33.6183	5.32808	13.448	9.40209	47.0472	8.3363	27.769	4.84955	44.7279	9.33481
12.2825	3.53207	33.1346	4.47332	33.6298	5.34818	13.3427	9.42205	47.0252	8.35643	27.6079	4.86976	44.7475	9.35493
12.6644	3.55223	33.1818	4.49352	33.6974	5.36802	13.5771	9.44217	46.8483	8.37634	26.555	4.8895	44.4797	9.37491
12.3826	3.57207	32.9884	4.51347	33.8239	5.38818	13.4325	9.46199	46.8538	8.39629	18.9989	4.90962	44.1738	9.39475
12.6012	3.59212	32.9786	4.53349	34.0011	5.40815	13.656	9.48213	46.8765	8.41641	19.6487	4.92967	44.3265	9.41496
12.5542	3.61219	32.7767	4.55352	34.0691	5.42809	13.4096	9.50205	46.9142	8.43632	19.7735	4.94973	44.5627	9.43477
12.8321	3.63209	32.8077	4.57355	34.4188	5.44816	13.628	9.52209	46.7549	8.45651	19.5989	4.96981	44.6471	9.45495
12.6338	3.65228	32.3213	4.59374	34.4861	5.46811	13.7075	9.54213	46.631	8.47627	19.7166	4.98964	44.8659	9.47472
12.9014	3.67201	31.9012	4.61354	34.5481	5.48826	13.6785	9.56197	46.6091	8.4965	19.5781	5.00984	44.9231	9.49485
12.84	3.6922	31.8579	4.63369	34.7087	5.5081	13.5823	9.58218	46.6469	8.51647	19.5978	5.0297	44.9906	9.51486
13.059	3.71209	31.859	4.65367	34.8635	5.52813	13.6462	9.60202	46.8525	8.53659	19.5917	5.04971	45.1471	9.53481
13.0868	3.73217	31.8772	4.67364	35.2279	5.54815	13.7986	9.62224	46.8297	8.55659	19.7024	5.06973	45.3529	9.55487
13.0597	3.75216	32.0396	4.69371	35.2647	5.56809	13.7643	9.64203	46.7412	8.57645	19.7261	5.08966	45.4234	9.57471
13.2781	3.77205	32.0138	4.71351	35.4515	5.58824	13.7183	9.66211	46.6183	8.59661	19.5975	5.10981	45.204	9.5949
13.3534	3.79223	32.0902	4.73368	35.4708	5.60794	13.5247	9.68214	46.6983	8.61647	19.4667	5.12964	45.5718	9.6148
13.3193	3.81211	32.3176	4.75352	35.7484	5.62818	13.6723	9.70208	46.6335	8.63652	19.4953	5.14975	45.4991	9.63481
13.406	3.83222	32.1958	4.7737	35.9391	5.64802	13.5723	9.72219	46.6341	8.65652	19.6817	5.16973	45.3836	9.65489
13.4987	3.85214	32.1115	4.79357	36.0581	5.66815	13.5369	9.74201	46.978	8.67648	19.6477	5.18971	45.5692	9.67476
13.5982	3.87216	32.1282	4.81367	36.1825	5.6881	13.5826	9.76217	46.8067	8.69663	19.6321	5.20979	45.4327	9.69495
13.4148	3.89226	32.2578	4.83385	36.3486	5.70803	13.7279	9.78211	46.6296	8.71648	19.5881	5.22952	45.6045	9.71478
13.5955	3.91205	32.3155	4.85382	36.4956	5.72812	13.5822	9.80203	46.532	8.73657	19.5403	5.24976	45.698	9.73486
13.7131	3.93219	32.4125	4.87395	36.6388	5.74797	13.7222	9.8221	46.6577	8.75645	19.6719	5.26957	45.8587	9.75487
13.892	3.95213	32.6919	4.8938	36.599	5.76815	13.5393	9.84202	46.6844	8.77654	19.6206	5.2897	45.4303	9.77483
13.8306	3.97224	32.8202	4.91394	36.8973	5.78801	13.6387	9.8622	46.5806	8.79659	19.4209	5.30959	46.0091	9.79496
13.864	3.9922	32.7841	4.93392	37.1605	5.80809	13.7655	9.88202	46.5959	8.81641	19.4972	5.32954	46.2289	9.81465
13.8072	4.01209	32.6793	4.9538	37.0985	5.82819	13.7924	9.90212	46.4524	8.83662	19.5833	5.34971	46.0533	9.8349
14.227	4.03229	32.7003	4.97389	37.2397	5.84799	13.9033	9.92219	46.4357	8.85644	19.2918	5.36962	46.2215	9.85477
14.0282	4.0521	32.6366	4.9938	36.8897	5.86813	13.8321	9.94209	46.2536	8.87663	19.1108	5.38974	46.4572	9.87491
14.1814	4.0723	32.6371	5.01399	37.0809	5.88802	14.0011	9.96226	46.1417	8.89644	18.8694	5.40964	46.6411	9.89481
14.3899	4.09207	32.8524	5.0339	37.343	5.90818	14.0872	9.98199	46.3064	8.91655	18.6839	5.42977	46.5464	9.91481
14.2245	4.11215	32.9376	5.05389	37.5332	5.92813	14.0303	10.0022	46.0419	8.93661	18.6821	5.44979	46.2703	9.93495
14.4831	4.13215	32.7714	5.07395	37.6777	5.94804	14.1438	10.0221	45.9694	8.95654	18.7506	5.46962	46.2818	9.95479
14.4752	4.15208	32.8374	5.09382	37.6309	5.9682	14.0978	10.0422	45.942	8.97668	18.6914	5.48975	46.3798	9.97489
14.6613	4.17219	33.0951	5.114	38.1888	5.98809	14.2755	10.0621	45.8466	8.99649	18.8368	5.5096	46.6105	9.99481
14.7925	4.19201	33.1918	5.13375	38.1758	6.00829	14.1771	10.082	45.6755	9.01668	18.9106	5.52972	46.5436	10.0149
14.6917	4.21222	32.8269	5.15401	38.3098	6.02802	14.3256	10.1022	45.566	9.03664	18.6184	5.54965	46.6761	10.0349
14.8838	4.2322	33.0444	5.17385	38.3584	6.04819	14.397	10.1221	45.3787	9.05656	18.6596	5.56961	46.753	10.0548
14.7568	4.25216	33.1881	5.19392	38.5471	6.0682	14.3653	10.1422	44.9845	9.07663	18.4726	5.58972	46.8274	10.0749
14.9292	4.27222	33.285	5.21388	38.722	6.08821	14.3703	10.1621	44.5961	9.09652	18.4304	5.60958	46.9245	10.0948
14.9736	4.29213	33.3462	5.23376	38.7651	6.10827	14.3598	10.1821	44.5498	9.11673	18.399	5.62979	46.9028	10.1149
15.237	4.31232	33.7843	5.2539	39.0451	6.12811	14.4152	10.2023	44.3385	9.13658	18.3568	5.64958	46.9997	10.1348
15.082	4.33214	33.8353	5.27378	39.0793	6.14824	14.3751	10.222	44.0283	9.15664	18.2704	5.66978	47.0024	10.1548
15.2832	4.35217	34.086	5.29393	39.2295	6.16812	14.5668	10.2422	43.5358	9.17666	18.2615	5.68969	47.2311	10.175
15.2294	4.3722	33.7893	5.31386	39.4836	6.18811	14.4923	10.2621	43.1966	9.19659	18.1547	5.70972	47.4351	10.1948
15.2658	4.39213	34.1225	5.33391	39.5427	6.20811	14.4455	10.2821	42.6702	9.21677	18.1622	5.72974	47.0465	10.215
15.3036	4.41223	34.2168	5.35402	39.6596	6.22805	14.5141	10.3021	41.9723	9.23651	18.2275	5.7496	47.0521	10.2347
15.3962	4.43198	34.3852	5.37381	39.6468	6.24819	14.3995	10.322	41.681	9.25671	18.1512	5.76978	46.967	10.2549
15.6226	4.45222	34.3929	5.39394	39.8755	6.26798	14.4269	10.3422	41.2596	9.27658	18.3572	5.78965	47.2181	10.2749
15.655	4.47207	34.5651	5.41385	39.9616	6.28807	14.5116	10.362	41.0201	9.29667	18.2399	5.80966	46.8351	10.2949
15.845	4.49225	34.8189	5.43393	40.055	6.30804	14.4577	10.3823	40.9247	9.31662	18.2414	5.82965	46.5955	10.3149
15.7792	4.51219	34.8977	5.4539	40.1249	6.32808	14.4752	10.4021	40.7612	9.33656	18.142	5.84964	45.1913	10.3347
15.7932	4.53214	34.9905	5.47371	40.3063	6.34818	14.62	10.4222	40.8953	9.35668	18.2198	5.86977	43.8114	10.3549
15.8227	4.55229	34.9572	5.49389	40.3978	6.36798	14.7366	10.4422	40.8243	9.37649	18.0895	5.8896	43.0971	10.3748
16.0668	4.57214	35.0579	5.51373	40.4787	6.38822	14.8128	10.4622	40.7237	9.39655	17.9306	5.90972	43.0737	10.3949
16.116	4.59226	35.0598	5.53394	40.5426	6.40807	14.8721	10.4822	40.5813	9.41645	18.0087	5.92969	43.0922	10.4149
16.1027	4.61213	35.2412	5.55369	40.6267	6.42821	14.8524	10.5021	40.7692	9.43646	18.0361	5.9497	43.1025	10.4348
16.1581	4.63216	35.5335	5.57376	40.7259	6.44802	14.9247	10.5222	40.7732	9.45656	18.0612	5.96972	43.1114	10.455
16.1903	4.65223	35.5419	5.5938	40.8428	6.46804	14.7984	10.5421	40.8617	9.47639	17.9548	5.98951	42.9962	10.4748
16.3811	4.67207	35.518	5.61376	41.0702	6.48814	14.7421	10.5621	40.8637	9.49653	18.0524	6.00978	43.2391	10.4949
16.4381	4.69222	35.7337	5.6339	41.0392	6.50801	14.8757	10.5821	40.9312	9.51643	17.9914	6.02961	43.5036	10.5148
16.4932	4.71211	35.8875	5.65377	41.2394	6.52815	14.8156	10.6021	41.0545	9.53654	17.8787	6.0498	43.1967	10.5348
16.4313	4.7323	35.9982	5.67393	41.4465	6.548	14.715	10.6223	41.0609	9.5565	17.9662	6.06966	43.3879	10.5549
16.6343	4.75222	36.3701	5.69389	41.5491	6.56815	14.6989	10.6421	41.1565	9.57633	17.9342	6.08964	43.4155	10.5747
16.6025	4.77216	36.1566	5.71383	41.473	6.58818	14.8607	10.6622	41.1939	9.59648	18.059	6.1097	43.7818	10.5949
16.7788	4.79231	36.3743	5.73385	41.5697	6.60813	14.8685	10.6822	41.2083	9.6163	17.8677	6.1296	43.7655	10.6147
16.8759	4.81214	36.6183	5.75375	41.9485	6.62828	14.9531	10.7022	41.2275	9.63646	17.9953	6.14974	43.6093	10.6349
16.811	4.83232	36.7512	5.77391	42.0662	6.64816	15.0168	10.7222	41.3645	9.65627	18.023	6.16954	43.7542	10.6548
16.8398	4.85207	36.8987	5.79375	41.9899	6.66829	14.8811	10.742	41.3347	9.67641	17.8259	6.18967	43.2922	10.6748
16.926	4.87221	37.1236	5.81381	42.3616	6.68816	15.0803	10.7622	41.3428	9.6964	18.002	6.20965	43.4901	10.6949
17.1303	4.89215	36.9841	5.83382	42.2521	6.70813	15.2299	10.782	41.3776	9.71639	17.9872	6.22955	43.4968	10.7148
17.1296	4.91213	37.3799	5.85384	42.4078	6.7282	15.0862	10.8022	41.4566	9.73648	17.9672	6.24968	43.2508	10.7349
17.2047	4.93219	37.2634	5.87396	42.4357	6.74805	15.3161	10.8221	41.7508	9.75624	18.0715	6.26956	43.4201	10.7547
17.3596	4.95205	37.3909	5.89373	42.521	6.76828	15.0714	10.8421	41.6263	9.77645	18	6.28972	43.3014	10.7749
17.3528	4.97226	37.6364	5.91395	42.7817	6.78796	15.2043	10.8622	41.6393	9.79639	17.844	6.30962	43.3431	10.7949
17.4202	4.99217	37.7951	5.93376	42.7705	6.80815	15.0834	10.8821	41.7621	9.81632	17.9297	6.32962	43.3056	10.8148
17.5329	5.0122	37.8751	5.95385	43.0683	6.82809	15.1573	10.9023	41.9285	9.83637	17.9492	6.34967	43.287	10.8349
17.5896	5.03222	38.021	5.9737	43.1183	6.84819	15.1305	10.9221	41.8261	9.85632	17.9994	6.36957	43.2605	10.8548
17.7465	5.05211	38.0061	5.99363	43.1908	6.8682	15.2206	10.9422	42.0244	9.8765	17.8278	6.38972	43.252	10.875
17.7336	5.07228	38.2475	6.01371	43.198	6.88808	15.3516	10.9622	42.0221	9.8963	17.7455	6.40944	43.3432	10.8948
17.9095	5.0921	38.3862	6.03355	43.45	6.90825	15.311	10.9821	41.9705	9.91635	17.552	6.42966	43.5595	10.9149
17.9074	5.11222	38.3796	6.05364	43.6029	6.92813	15.3806	11.0022	41.9477	9.93633	17.5334	6.44961	43.4402	10.9349
17.9512	5.13217	38.4084	6.07352	43.5736	6.94816	15.2171	11.022	41.799	9.95628	17.706	6.46972	43.491	10.9548
18.0495	5.15221	38.5856	6.0936	43.8765	6.9681	15.2655	11.0422	41.8962	9.97645	17.7441	6.48974	43.4257	10.975
17.8922	5.17228	38.6411	6.11371	44.0639	6.98806	15.2689	11.0621	41.7001	9.99623	17.5964	6.50971	43.4928	10.9947
18.2788	5.19206	38.8257	6.13366	44.2182	7.0082	15.3994	11.0821	41.7873	10.0164	17.4317	6.52992	43.6168	11.0149
18.2957	5.21228	38.9928	6.15388	44.3101	7.02799	15.5562	11.1022	41.571	10.0363	17.1019	6.54981	43.6785	11.0348
18.4358	5.23209	39.0288	6.17378	44.3015	7.04812	15.2675	11.122	41.6074	10.0565	17.5734	6.56983	43.5057	11.0549
18.2692	5.25229	39.2331	6.19383	44.8046	7.06808	15.3689	11.1422	41.6498	10.0764	17.8271	6.58971	42.2401	11.0749
18.3351	5.27212	39.3457	6.21373	44.6287	7.08817	15.2847	11.162	41.5368	10.0964	17.3504	6.60969	42.3753	11.0947
18.3003	5.29214	39.4557	6.23367	44.6948	7.10819	15.321	11.1822	41.591	10.1165	17.3456	6.62974	41.5479	11.1149
18.3885	5.31222	39.6962	6.25376	44.969	7.12806	15.4641	11.2021	41.7444	10.1364	17.0407	6.64954	41.2452	11.1348
18.855	5.3321	39.7406	6.27361	45.034	7.14824	15.3606	11.2221	41.6115	10.1565	17.0409	6.66969	41.2486	11.1549
18.9538	5.35221	39.8484	6.29387	45.217	7.16802	15.3708	11.2422	41.6386	10.1764	17.1716	6.68962	41.0245	11.1749
18.8082	5.3721	40.1662	6.31363	45.3787	7.18821	15.435	11.2621	41.5652	10.1965	17.0121	6.70977	40.8107	11.1949
18.9909	5.39221	39.9866	6.33381	45.2097	7.20802	15.4688	11.2822	41.6469	10.2165	17.2349	6.72977	40.4944	11.215
19.0461	5.41224	40.2195	6.35382	45.4164	7.22808	15.2815	11.3021	41.5161	10.2364	17.0458	6.74961	40.2	11.2347
19.0439	5.43216	40.2211	6.37383	45.3358	7.24814	15.237	11.3221	41.5459	10.2565	16.7954	6.7698	39.9081	11.2549
19.2699	5.45226	40.3512	6.39393	45.5844	7.26809	15.1556	11.3421	41.439	10.2764	16.6183	6.7896	39.4706	11.2748
19.4906	5.47215	40.3676	6.41383	45.5666	7.28818	15.2674	11.3621	41.3189	10.2966	16.9148	6.80981	39.1501	11.2949
19.3492	5.49231	40.4647	6.434	45.8516	7.30795	15.0889	11.3822	41.2586	10.3165	17.5577	6.82956	39.1972	11.3149
19.5013	5.51214	40.6177	6.45391	45.8529	7.3281	14.8801	11.4021	41.0198	10.3365	17.0491	6.84971	38.9187	11.3347
19.5881	5.53213	40.634	6.47389	45.9633	7.34808	14.9124	11.4222	41.1099	10.3567	17.021	6.86973	38.9654	11.355
19.424	5.55223	40.5913	6.49388	46.0625	7.368	14.814	11.4421			17.0631	6.88965	38.7338	11.3748
19.4802	5.57211	40.4709	6.51379	46.1947	7.38808	14.6185	11.4621			17.1526	6.90973	38.6958	11.395
19.6032	5.59231	40.4564	6.53394	46.3009	7.408	14.7484	11.4821			17.0433	6.92953	38.6568	11.4148
19.4482	5.61202	40.4815	6.55375	46.2037	7.42814	14.7535	11.502			16.8702	6.9497	38.5375	11.4349
19.5916	5.63222	40.1258	6.57386	46.4652	7.44796	14.7969	11.5222			16.7888	6.96968	38.4857	11.4549
19.6499	5.65213	40.038	6.59387	46.4534	7.46802	14.8618	11.542			16.5925	6.98969	38.6096	11.4748
19.8807	5.6722	39.9836	6.61389	46.6281	7.48804	14.6912	11.5623			16.5042	7.00976	38.6702	11.4949
19.7075	5.69223	39.7906	6.63396	46.5762	7.50798	14.8324	11.5821			16.5629	7.02967	38.5854	11.5147
20.2054	5.7121	39.8316	6.65383	46.5117	7.52814	14.9861	11.6021			16.606	7.04982	38.4899	11.5349
20.3218	5.73233	39.8123	6.67405	46.7811	7.5479	14.7843	11.6222			16.5934	7.06968	38.5665	11.5549
20.3345	5.75218	39.8593	6.6938	46.8392	7.56812	14.8406	11.6421			16.9836	7.08974	38.6122	11.5748
20.4523	5.77227	39.7219	6.71392	46.8796	7.58795	14.8599	11.6622			16.8522	7.10973	38.6037	11.5949
20.4551	5.79222	39.8413	6.73375	46.9061	7.60807	14.6818	11.6821			16.5334	7.12966	38.6573	11.6148
20.4874	5.81222	39.7614	6.7537	46.911	7.62802	14.9061	11.7022			16.3435	7.14982	38.825	11.635
20.5143	5.83233	40.0588	6.7738	47.042	7.64789	14.9093	11.7222			16.3677	7.16949	38.86	11.6548
20.737	5.8521	39.8884	6.79371	47.0136	7.66806	14.8571	11.7421			16.3059	7.18973	38.7585	11.6749
20.6846	5.87229	39.9283	6.81386	47.2771	7.68792	14.9004	11.7622			16.2525	7.20956	38.9811	11.6949
21.0005	5.8922	39.6676	6.83371	47.1808	7.708	14.9405	11.7821			16.2802	7.22968	39.2427	11.7148
21.1281	5.91226	39.3386	6.85385	47.2035	7.72794	15.114	11.8022			16.1406	7.24959	39.0101	11.735
21.3928	5.93229	38.6831	6.87385	47.2569	7.748	14.985	11.8221			16.1176	7.26949	39.3569	11.7547
21.1273	5.95211	38.5895	6.89372	47.2491	7.76807	14.9021	11.8421			16.2105	7.28967	39.3889	11.7749
20.9866	5.97232	38.3916	6.91384	47.3392	7.78792	14.7395	11.8622			16.0746	7.30958	39.4215	11.7948
21.3629	5.99212	38.1519	6.93373	47.4209	7.80807	14.8614	11.8821			16.0165	7.32966	39.5735	11.8149
21.4567	6.01232	37.8674	6.95387	47.5809	7.82794	14.7168	11.9022			16.0208	7.34956	39.6725	11.8349
21.3218	6.0321	37.8386	6.97373	47.7233	7.84805	14.5199	11.922			15.9629	7.36961	39.5705	11.8548
21.2767	6.0522	37.9044	6.99375	47.6117	7.86796	14.5683	11.9422			16.2072	7.3897	39.7578	11.875
21.5065	6.07226	37.793	7.0138	47.6726	7.88785	14.4298	11.9621			16.0707	7.40957	39.7525	11.8948
21.6973	6.09219	37.8577	7.03365	47.6356	7.90806	14.345	11.9822			16.1194	7.42976	39.8982	11.9149
21.7833	6.11228	37.7404	7.05383	47.8984	7.92787	14.3394	12.0022			16.0704	7.44969	39.8736	11.9348
21.7418	6.13214	37.8539	7.07357	47.9294	7.94804	14.3334	12.0221			16.0889	7.4699	40.0098	11.9549
21.937	6.15228	37.9612	7.09379	47.7476	7.96782	14.2635	12.0422			16.0973	7.48978	40.1548	11.9749
21.5937	6.17228	38.0065	7.1137	47.7766	7.98797	14.2465	12.0621			16.2823	7.50975	40.1645	11.9948
20.8163	6.1922	38.0525	7.13375	48.0443	8.00799	14.1452	12.0822			16.1155	7.52989	39.9721	12.0149
21.1096	6.21223	37.9385	7.15379	47.8746	8.02797	14.1165	12.1021			16.021	7.54969	40.0475	12.0348
21.3541	6.23216	37.7307	7.17358	48.0493	8.04809	13.7822	12.1221			16.1882	7.5699	40.2018	12.0549
21.6823	6.25235	37.3996	7.19378	48.0619	8.06794	13.7981	12.1423			16.1568	7.58965	40.2462	12.0749
17.1349	6.25235	36.8595	7.21365	48.0964	8.08809	13.6459	12.1621			16.1119	7.60981	39.758	12.0948
17.728	6.27229	36.6427	7.23368	48.1276	8.108	13.6568	12.1823			16.1809	7.62977	39.565	12.1149
17.7631	6.29243	36.2211	7.25367	48.3026	8.12804	13.5686	12.2022			16.1457	7.64979	39.634	12.1348
17.6792	6.31222	35.8723	7.27375	48.2525	8.14809	13.4932	12.2222			15.9788	7.66982	39.6732	12.1549
17.4656	6.33238	35.6903	7.29386	48.3906	8.16801	13.3681	12.2422			16.4176	7.68961	39.6898	12.1747
17.6056	6.35235	35.7603	7.31371	48.2979	8.18815	13.0411	12.2621			17.0768	7.70982	39.6537	12.1949
17.8343	6.3723	35.6003	7.33388	48.2766	8.20799	12.4132	12.2822			17.2621	7.72974	39.5334	12.2149
17.9769	6.3924	35.5133	7.35383	48.1943	8.22815					17.1948	7.74977	39.5758	12.2348
17.9911	6.41232	35.4742	7.37391	48.2932	8.2481					16.7902	7.76977	39.6126	12.2549
18.0707	6.43248	35.7015	7.39393	48.2664	8.26805					17.9207	7.78972	39.4431	12.2748
18.0713	6.45228	35.5855	7.41379	48.3161	8.28815					17.964	7.80988	39.5262	12.295
18.2331	6.47233	35.6737	7.43401	48.2644	8.30791					10.4329	7.82969	39.5142	12.3149
17.9427	6.49236	35.7853	7.45375	48.0095	8.32819					9.8851	7.84982	39.4474	12.3348
18.1024	6.51228	35.9267	7.47393	47.7782	8.34806					9.04049	7.86978	39.3	12.3549
18.1874	6.53237	36.0211	7.49367	47.6058	8.36822					8.89253	7.88978	29.5391	12.3748
17.9674	6.55211	36.0785	7.5137	47.7464	8.38812					8.86387	7.90986	28.8275	12.3949
18.1704	6.57235	36.0968	7.53375	47.5986	8.4081					8.53125	7.92967	28.5176	12.4147
18.4207	6.59223	36.3066	7.55369	47.5352	8.42822					8.6437	7.94989	28.5918	12.4349
18.473	6.61239	36.3207	7.57377	47.4252	8.44808					8.4252	7.96968	28.3277	12.4548
18.3187	6.63233	36.2835	7.59353	47.3054	8.46817					8.38822	7.98985	28.3936	12.4748
18.3517	6.65224	36.5086	7.61361	47.1377	8.48804					8.5628	8.00966	28.3116	12.495
18.4386	6.67241	36.4067	7.63359	47.0717	8.50811					8.46017	8.02967	28.3961	12.5147
18.3486	6.69229	36.6838	7.65356	47.0133	8.52816					8.44655	8.04979	28.5155	12.535
18.6621	6.71242	36.5491	7.6737	46.5253	8.54803					8.36395	8.06962	28.5728	12.5548
18.5734	6.73232	36.6558	7.69365	46.4327	8.56814					8.24997	8.08967	28.7818	12.575
18.9543	6.75233	36.6316	7.71384	46.0247	8.58799					8.37063	8.10954	28.8421	12.5948
18.8657	6.77241	36.7513	7.73372	45.7434	8.60816					8.3791	8.12966	28.806	12.6148
19.0656	6.7922	36.5862	7.75375	32.4418	8.6281					8.44374	8.14969	28.8271	12.6349
18.9937	6.8123	36.9216	7.77374	22.8541	8.64808					8.33404	8.16954	28.7328	12.6548
19.1131	6.8322	37.078	7.79365	23.2752	8.66818					8.17087	8.18965	28.9003	12.6749
19.0163	6.85235	37.0124	7.81381	23.8001	8.68802					8.33146	8.20955	28.6852	12.6948
18.9433	6.87226	37.0273	7.83349	24.2882	8.70819					8.30933	8.22977	28.6725	12.7149
18.852	6.89219	37.1341	7.85373	24.7158	8.72794					8.29154	8.24963	28.5602	12.7349
18.8945	6.9124	37.3096	7.8736	24.9867	8.74809					8.34548	8.26959	28.5281	12.7548
19.3292	6.93224	37.0598	7.89372	25.4305	8.76802					8.3433	8.28973	28.3382	12.7749
19.5009	6.95244	37.0196	7.91372	25.8141	8.78799					8.20738	8.3096	28.2968	12.7948
19.5619	6.9722	37.1248	7.93363	26.1468	8.80803					8.28994	8.32979	28.2091	12.8149
19.4317	6.99236	37.2584	7.95377	26.7523	8.82787					8.18689	8.34952	28.0847	12.8348
19.371	7.01234	37.2584	7.97362	27.0832	8.84809					8.41573	8.3697	27.9019	12.8548
19.4276	7.03231	37.3053	7.99372	27.6895	8.86802					8.34307	8.38959	27.8068	12.8749
19.4577	7.05238	37.3072	8.01368	28.0324	8.88811					8.18524	8.40964	27.6973	12.8947
19.8299	7.0722	37.3644	8.03371	28.4964	8.9081					8.40193	8.42966	27.6313	12.915
19.8504	7.09236	37.5183	8.05382	28.906	8.92807					8.32737	8.44953	27.385	12.9347
19.9839	7.1123	37.5439	8.07366	29.3488	8.94822					8.32987	8.46975	27.3238	12.9549
20.2708	7.13232	37.3852	8.09374	29.7165	8.96799					8.28087	8.48961	27.2235	12.9749
20.0004	7.15237	37.5315	8.11359	29.9965	8.98811					8.32459	8.50967	25.5867	12.9949
20.0721	7.17231	37.5689	8.13368	30.3106	9.00799					8.34311	8.52963	21.8431	13.0149
20.5215	7.19248	37.5809	8.15364	30.7155	9.02799					8.54417	8.54965	19.9861	13.0348
20.3938	7.21225	37.687	8.17354	31.1538	9.04803					8.28386	8.56982	20.3308	13.0549
20.7238	7.23231	37.7369	8.19373	31.3766	9.06779							20.0627	13.0748
20.7126	7.25227	37.795	8.21357	31.7194	9.08809							20.015	13.0949
20.9255	7.27225	37.6216	8.23377	32.1249	9.10793							19.6788	13.1148
20.8489	7.29236	37.7564	8.25358	32.324	9.12821							19.6479	13.1348
20.9572	7.31212	37.664	8.27368	32.4682	9.14803							19.4438	13.155
21.1314	7.33239	37.7503	8.29366	32.8435	9.1681							19.6659	13.1748
21.2357	7.35223	37.7908	8.31357	33.1308	9.1882							19.7635	13.1949
21.3481	7.37245	37.7073	8.33368	33.292	9.2081							19.66	13.2149
21.494	7.39233	37.832	8.35347	33.5146	9.22819							19.5295	13.2349
21.5731	7.41231	37.8409	8.37367	33.5233	9.24804							19.6659	13.2549
21.5337	7.43241	38.1862	8.39365	33.6822	9.26813							19.4116	13.2747
21.7589	7.45225	38.0572	8.41366	33.8096	9.28813							19.2767	13.2949
21.4988	7.47238	37.965	8.43372	34.03	9.30805							19.1787	13.3147
21.343	7.49223	37.9334	8.45364	33.9744	9.32817							19.2047	13.3349
21.2281	7.51232	38.0188	8.47384	34.0244	9.34808							19.0175	13.3548
21.5786	7.53234	37.8108	8.49366	33.9458	9.36824							18.8971	13.3748
21.5332	7.55226	37.5024	8.5138	33.5725	9.38808							18.7603	13.3949
21.5402	7.57243	37.5602	8.53376	33.8494	9.40811							18.9654	13.4148
21.5014	7.59231	37.6561	8.55371	33.6098	9.42816							18.4761	13.435
21.7372	7.6125	37.7867	8.5738	33.4042	9.44801							18.1179	13.4548
21.7873	7.63237	37.7688	8.59348	32.9768	9.46816							18.2942	13.4749
21.812	7.65233	37.7995	8.61372	22.4619	9.48793							18.2563	13.4949
21.8124	7.67242	37.7673	8.6336	23.0935	9.50814							18.006	13.5148
21.9785	7.69229	37.8535	8.65381	23.166	9.52806							17.9998	13.5349
21.7963	7.71245	37.9072	8.6737	20.3687	9.54816							17.8629	13.5548
21.7288	7.73216	37.4515	8.69366	20.4702	9.56815							17.7574	13.5749
21.6753	7.75236	37.5224	8.71384	20.6496	9.58806							17.5976	13.5948
21.5728	7.7723	37.2823	8.73373	21.1555	9.60827							17.3119	13.6148
21.8461	7.79232	37.2166	8.75384	21.3647	9.62811							17.2292	13.6349
21.7648	7.81236	36.9847	8.77372	21.7285	9.6482							17.3242	13.6548
21.5159	7.8322	36.6277	8.79375	21.9891	9.6681
21.6898	7.85244	35.5053	8.81379	22.2601	9.68808
21.698	7.87234	35.2981	8.83359	22.6149	9.70818
21.6695	7.89239	35.2988	8.85375	23.074	9.72798
21.6051	7.91237	35.1909	8.87364	23.3057	9.74812
21.7137	7.93234	35.3254	8.89381	23.5725	9.76804
21.6535	7.95244	35.2184	8.91376	23.911	9.78815
21.663	7.97225	35.2115	8.93375	24.1204	9.80813
21.6181	7.9924	35.1964	8.95388	24.4839	9.82802
21.5329	8.01231	35.2555	8.97372	24.536	9.84822
21.5838	8.0324	35.284	8.99387	24.797	9.86802
21.5187	8.05242	35.2843	9.01365	25.1401	9.88823
21.368	8.07226	35.0354	9.03382	25.3799	9.90803
21.309	8.09248	35.1246	9.05374	25.4189	9.92813
21.302	8.1123	35.1628	9.07382	25.5288	9.94817
21.0515	8.13252	35.1238	9.0939	25.7305	9.96813
21.2161	8.15228	34.0599	9.11373	25.8229	9.98823
21.161	8.17237	33.1459	9.13388	25.7475	10.0081
21.0774	8.1924	32.3256	9.15373	25.8646	10.0283
21.3527	8.2123	31.6178	9.17377	25.8676	10.0482
21.3539	8.23238	31.3852	9.19372	25.9392	10.0681
21.4483	8.25223	30.9261	9.21371	25.7505	10.0882
21.4417	8.27238	30.6145	9.23383	25.6306	10.1081
21.6383	8.29236	30.6942	9.25361	25.6648	10.1283
21.4405	8.3123	30.7019	9.2737	25.4013	10.148
21.5778	8.33241	30.5919	9.29362	25.134	10.1681
21.8632	8.35235	30.4375	9.31362	18.9129	10.1881
21.6216	8.37255	30.5417	9.33368	18.5329	10.208
21.5082	8.39231	30.6868	9.35352	18.7906	10.2281
21.5866	8.41236	30.5643	9.37374	18.9185	10.2479
21.5417	8.43243	30.4817	9.39358	19.0861	10.2682
21.595	8.45234	30.7846	9.41376	19.2408	10.288
21.5053	8.47248	30.8526	9.4336	19.4287	10.3082
21.4887	8.49222	30.624	9.45358
21.4667	8.51244	30.8229	9.47364
21.5111	8.53234	30.7972	9.49355
21.526	8.55243	30.568	9.5137
21.3992	8.57241	30.6691	9.53354
21.4818	8.59231	30.5816	9.55362
21.5101	8.61247	30.7062	9.57364
21.4267	8.63234	30.5888	9.59356
21.2881	8.65247	30.4835	9.61372
21.4097	8.67236	30.5942	9.6336
21.4109	8.6924	30.5357	9.65385
21.6007	8.71252	30.6089	9.67365
21.6083	8.73228	30.5473	9.69365
21.6764	8.75244	30.7447	9.71376
21.6103	8.77233	30.6041	9.73362
21.4096	8.79242	30.7097	9.75381
21.4153	8.81237	30.5547	9.77356
21.5756	8.83224	30.3942	9.79374
21.6081	8.85246	30.6382	9.81368
21.5145	8.87228	30.7705	9.83375
21.413	8.89252	30.6482	9.85376
21.5003	8.91228	30.7745	9.87369
21.4584	8.93241	30.8738	9.89391
21.4437	8.95243	30.8261	9.91382
21.2781	8.97234	30.7091	9.93392
21.4702	8.99246	30.8386	9.95387
21.3033	9.01229	30.8585	9.97384
21.493	9.03242	31.1321	9.99391
21.6712	9.05237	30.9563	10.0137
21.3838	9.07234	31.1773	10.0338
21.5665	9.09235	31.1659	10.0538
21.6161	9.11231	31.3414	10.0739
21.5155	9.1325	31.4039	10.0939
21.5146	9.1523	31.5187	10.1138
21.4959	9.17243	31.4388	10.1339
21.6715	9.1924	31.5793	10.1537
21.6854	9.21241	31.4683	10.174
21.6796	9.2325	31.4654	10.1937
21.6274	9.25226	31.3911	10.2139
21.5626	9.27254	31.3549	10.2339
21.5691	9.29237	31.3754	10.2538
21.5576	9.31249	31.415	10.2738
21.3036	9.33235	31.5073	10.2936
21.4228	9.35233	31.6589	10.3137
21.3788	9.37245	31.7078	10.3337
21.2161	9.39233	31.6262	10.3537
21.2368	9.41246	31.6927	10.3738
21.4121	9.43233	31.7098	10.3937
21.258	9.45242	31.7606	10.4139
21.4059	9.47245	31.6032	10.4337
21.3736	9.49228	31.6084	10.4537
21.4039	9.51243	31.2791	10.4737
21.331	9.53226	30.9903	10.4936
21.2644	9.5524	30.742	10.5138
21.2502	9.57232	30.5997	10.5335
21.4964	9.59225	30.6223	10.5537
21.269	9.61238	30.5192	10.5736
21.1918	9.63225	30.4825	10.5937
21.2489	9.65248	30.536	10.6137
21.2564	9.67224	30.3504	10.6337
21.2646	9.69244	30.3629	10.6538
21.329	9.71239	30.3927	10.6737
21.5891	9.73235	30.2242	10.6938
21.653	9.75235	30.0513	10.7137
21.5617	9.77219	29.9901	10.7338
21.694	9.79239	29.8797	10.7539
21.8097	9.81228	29.6251	10.7737
21.6316	9.83232	29.4424	10.7938
21.69	9.85233	29.4715	10.8136
21.6427	9.87228	29.1381	10.8337
21.6377	9.89244	29.0699	10.8537
21.5946	9.91226	29.121	10.8736
21.8266	9.93241	28.8589	10.8938
22.0072	9.95236	28.7877	10.9136
21.9696	9.97237	28.8635	10.9339
21.9371	9.99241	28.7717	10.9536
22.2662	10.0122	28.7387	10.9738
22.4187	10.0324	28.5704	10.9938
22.4965	10.0522	28.5599	11.0137
22.4507	10.0724	28.5206	11.0338
22.4501	10.0922	28.6148	11.0536
22.5406	10.1122	28.5276	11.0737
22.7545	10.1324	28.3391	11.0937
22.6779	10.1523	28.5317	11.1137
23.0604	10.1724	28.3909	11.1337
23.2244	10.1923	28.5026	11.1537
23.2542	10.2124	28.5581	11.1739
23.1627	10.2324	28.5634	11.1937
23.2709	10.2523	28.5758	11.2138
23.186	10.2723	28.4536	11.2338
23.3933	10.2923	28.4282	11.2537
23.0682	10.3124	28.2671	11.2738
23.2221	10.3323	28.3854	11.2936
23.3422	10.3523	28.1398	11.3138
23.2496	10.3724	28.1883	11.3336
23.3889	10.3923	28.1127	11.3538
23.5443	10.4125	28.0606	11.3737
23.5983	10.4322	27.7525	11.3937
23.6797	10.4524	27.1204	11.4138
23.8212	10.4723	25.9069	11.4338
24.0306	10.4924	25.2562	11.4539
23.975	10.5123	24.8022	11.4737
24.1446	10.5322	24.0343	11.4938
24.3789	10.5524	23.0661	11.5139
24.4098	10.5723	22.1939	11.5337
24.5508	10.5923	21.6413	11.5539
24.7045	10.6123	21.4128	11.5738
24.8074	10.6323	21.1998	11.5939
25.1066	10.6524	21.0059	11.6138
24.9991	10.6722	20.8873	11.6338
25.347	10.6924	20.8026	11.6539
25.4993	10.7123	20.7913	11.6737
25.4679	10.7324	20.6752	11.6939
25.722	10.7523	20.5709	11.7136
25.7853	10.7722	20.5606	11.7338
25.8602	10.7924	20.6643	11.7536
25.9022	10.8123	20.6579	11.7736
25.9904	10.8325	20.4285	11.7937
26.1206	10.8522	20.3978	11.8135
26.0941	10.8724	20.625	11.8337
26.1469	10.8923	20.4638	11.8536
26.2531	10.9123	20.3533	11.8737
26.2091	10.9324	20.3579	11.8937
26.2085	10.9522	20.4786	11.9137
26.2608	10.9724	20.5984	11.9338
26.5334	10.9924	20.4554	11.9537
26.4578	11.0123	20.6854	11.9739
26.5489	11.0324	20.3327	11.9938
26.8592	11.0523	20.2889	12.0138
26.673	11.0725	20.4715	12.0338
26.7464	11.0923	20.4714	12.0537
27.1036	11.1123	20.3707	12.0739
27.1945	11.1324	20.3523	12.0937
27.1414	11.1523	20.4942	12.1138
27.3569	11.1724	20.4096	12.1336
27.2483	11.1921	20.5947	12.1537
27.4797	11.2125	20.3576	12.1737
27.495	11.2323	20.5523	12.1936
27.7262	11.2524	20.4243	12.2138
27.802	11.2723	20.1955	12.2336
27.983	11.2923	20.3535	12.2537
27.991	11.3124	20.4717	12.2737
28.0678	11.3323	20.5175	12.2937
28.2007	11.3523	20.4196	12.3138
28.1289	11.3722	20.4807	12.3337
28.5718	11.3923	20.267	12.3538
28.5158	11.4124	20.6327	12.3737
28.4351	11.4322	20.162	12.3937
28.5364	11.4524	20.5657	12.4138
28.4078	11.4723	20.3629	12.4337
28.2585	11.4925	20.51	12.4539
28.373	11.5124	20.2187	12.4736
28.4267	11.5323	20.1844	12.4939
28.6449	11.5524	20.2509	12.5138
28.9326	11.5723	20.1156	12.5339
28.8861	11.5925	20.1076	12.5538
29.0851	11.6122	20.1814	12.5738
29.181	11.6323	20.2837	12.5939
29.4576	11.6523	20.166	12.6138
29.4048	11.6723	20.0361	12.6339
29.5175	11.6924	19.8949	12.6537
29.6301	11.7122	19.9505	12.6737
29.5861	11.7324	19.9516	12.6938
29.8864	11.7523	19.6848	12.7137
29.9495	11.7723	19.6705	12.7338
30.0709	11.7924	19.7335	12.7537
30.1072	11.8123	19.4434	12.7738
30.2428	11.8324	19.3463	12.7938
30.2416	11.8522	19.2247	12.8137
30.2536	11.8723	19.3977	12.8339
30.4275	11.8923	19.2692	12.8537
30.5926	11.9123	19.021	12.8739
30.6012	11.9324	19.0498	12.8936
30.7742	11.9522	18.8959	12.9138
30.7822	11.9725	18.7942	12.9338
31.0006	11.9923	20.0843	12.9538
30.7118	12.0125	19.3843	12.9739
30.4321	12.0323	18.3582	12.9937
30.7319	12.0523	18.3672	13.0139
30.8407	12.0724	18.0425	13.0338
30.7708	12.0922	18.1411	13.0538
30.7837	12.1124	18.497	13.0738
30.8902	12.1322	18.6332	13.0937
30.9245	12.1524	17.5177	13.1139
30.9013	12.1724
31.0754	12.1923
31.1215	12.2124
30.998	12.2323
31.2385	12.2524
31.2127	12.2723
31.368	12.2923
31.2669	12.3123
31.3902	12.3322
31.2986	12.3525
31.3793	12.3722
31.287	12.3924
31.4142	12.4123
31.3642	12.4324
31.3697	12.4524
31.4542	12.4722
31.408	12.4924
31.486	12.5123
31.5186	12.5323
31.3529	12.5523
31.6462	12.5723
31.3758	12.5924
31.4651	12.6122
31.6083	12.6323
31.5298	12.6523
31.4544	12.6724
31.5728	12.6924
31.6086	12.7122
31.4682	12.7324
31.4906	12.7522
31.5715	12.7724
31.5371	12.7922
31.5607	12.8122
31.1717	12.8323
30.8488	12.8522
30.4673	12.8724

## Sheet: Group C (n=12)16mm min
B01		B03		B04		B05		B06		B07	C01		C02		C05		D01		E04		E05
Applied Force	Crosshead Displacement	Applied Force	Crosshead Displacement	Applied Force	Crosshead Displacement	Applied Force	Crosshead Displacement	Applied Force	Crosshead Displacement	Applied Force	Applied Force	Crosshead Displacement	Applied Force	Crosshead Displacement	Applied Force	Crosshead Displacement	Applied Force	Crosshead Displacement	Applied Force	Crosshead Displacement	Applied Force	Crosshead Displacement
[Newtons]	[millimeters]	[Newtons]	[millimeters]	[Newtons]	[millimeters]	[Newtons]	[millimeters]	[Newtons]	[millimeters]	[Newtons]	[Newtons]	[millimeters]	[Newtons]	[millimeters]	[Newtons]	[millimeters]	[Newtons]	[millimeters]	[Newtons]	[millimeters]	[Newtons]	[millimeters]
1.94626	-0.693205	1.57768	-0.120225	0.29067	-0.995162	0.49654	-0.761812	-0.15117	-3.0967	-0.77266	3.38283	0.365421	-0.60757	-1.55199	2.72773	-0.410675	-0.6427	-2.48606	12.3288	0.938396	0.21024	-4.63595
2.03184	-0.688755	1.6121	-0.116835	0.11834	-0.995162	0.54922	-0.752422	-0.19906	-3.0966	-0.67958	3.25774	0.365831	-0.57351	-1.55047	2.88845	-0.407055	-0.76478	-2.48514	12.4516	0.938986	0.24208	-4.63636
2.11963	-0.672985	1.62912	-0.103425	0.20804	-0.992992	0.65386	-0.735022	-0.36178	-3.09144	-0.6715	3.42645	0.376451	-0.58103	-1.53866	2.6278	-0.391625	-0.70583	-2.47443	12.7678	0.949096	0.04379	-4.62942
2.02567	-0.651715	1.85156	-0.0838446	0.05689	-0.978762	0.7577	-0.713212	-0.16495	-3.07619	-0.6295	3.6503	0.395571	-0.62421	-1.51972	2.97213	-0.370495	-0.50647	-2.45526	13.4574	0.966556	0.18549	-4.61149
2.28317	-0.627545	1.97126	-0.0603046	0.23525	-0.957562	0.81216	-0.688522	-0.28728	-3.05525	-0.57216	3.89162	0.418571	-0.55056	-1.49658	2.95052	-0.346275	-0.69457	-2.43203	13.6602	0.988446	0.08839	-4.58896
2.30721	-0.601835	1.85659	-0.0349246	0.45581	-0.932982	0.83402	-0.662552	-0.26759	-3.03138	-0.5594	4.17871	0.443801	-0.40288	-1.47144	2.76612	-0.320725	-0.56755	-2.40691	14.387	1.01255	0.15124	-4.56444
2.38448	-0.575385	2.05732	-0.00845456	0.27698	-0.907042	0.82312	-0.636092	-0.14549	-3.00596	-0.6749	4.50604	0.470031	-0.38657	-1.44525	2.92849	-0.294495	-0.47737	-2.38091	15.0055	1.03814	0.26031	-4.5388
2.45534	-0.548545	2.23996	0.0187454	0.34994	-0.880452	1.04137	-0.609062	-0.01212	-2.97943	-0.665	4.65206	0.496711	-0.53369	-1.41847	3.0146	-0.267875	-0.43789	-2.35417	15.558	1.06447	0.30403	-4.51254
2.49716	-0.521505	2.36171	0.0459154	0.48024	-0.853432	1.04216	-0.581862	-0.05381	-2.95253	-0.01062	4.94024	0.523811	-0.50677	-1.3915	3.01683	-0.241085	-0.50318	-2.32714	16.049	1.091	0.20891	-4.48594
2.68803	-0.494375	2.54255	0.0733454	0.58008	-0.826312	1.1021	-0.554762	-0.18182	-2.92548	0.15868	5.23488	0.550941	-0.40242	-1.36432	3.2198	-0.214195	-0.32193	-2.29999	16.7944	1.11785	0.33027	-4.45919
2.7971	-0.467145	2.54906	0.100945	0.74794	-0.799122	1.25072	-0.527322	-0.13974	-2.89802	0.02921	5.44404	0.578011	-0.35849	-1.33702	3.32172	-0.187175	-0.47003	-2.27257	17.1456	1.14487	0.28354	-4.43228
2.88714	-0.440005	2.88177	0.128555	0.63602	-0.771782	1.29122	-0.499932	-0.39185	-2.87061	0.20257	5.53129	0.605191	-0.38986	-1.30969	3.42483	-0.160125	-0.50826	-2.24514	17.4947	1.17186	0.1136	-4.40531
2.85629	-0.412705	2.78647	0.156115	0.83099	-0.744492	1.38923	-0.472702	-0.12102	-2.84324	0.29647	5.99194	0.632361	-0.20808	-1.28234	3.32031	-0.133085	-0.25456	-2.21783	17.5393	1.19897	0.32704	-4.3785
3.08108	-0.385435	2.87383	0.183785	0.85074	-0.717132	1.3386	-0.445222	-0.01341	-2.81563	0.11695	6.06251	0.659461	-0.09122	-1.25493	3.51681	-0.106005	-0.25071	-2.19027	17.6863	1.22608	0.23147	-4.35163
3.08727	-0.358235	3.12658	0.211425	0.92993	-0.689742	1.29504	-0.417802	-0.10649	-2.78816	0.38146	6.47325	0.686501	-0.27488	-1.22758	3.63172	-0.078945	-0.22335	-2.16279	18.2313	1.25314	0.36497	-4.32477
3.10103	-0.330985	3.203	0.239015	1.0313	-0.662372	1.57101	-0.390482	0.14897	-2.76075	0.36572	6.64621	0.713691	-0.15762	-1.2003	3.68586	-0.051995	-0.06435	-2.13546	18.5964	1.28039	0.46396	-4.29807
3.18204	-0.303695	3.44211	0.266655	1.31694	-0.635072	1.58943	-0.363012	0.15307	-2.73344	0.22992	6.69605	0.740811	-0.10468	-1.17291	3.67981	-0.024985	-0.0073	-2.10806	19.1521	1.30761	0.36518	-4.27119
3.22642	-0.276575	3.28654	0.294305	1.28686	-0.607762	1.72291	-0.335682	-0.13734	-2.70612	0.34224	7.06597	0.767911	-0.00817	-1.14557	3.81548	0.00198496	-0.00967	-2.08065	19.2927	1.33474	0.5534	-4.24437
3.4133	-0.249405	3.47377	0.321825	1.26567	-0.580442	1.66992	-0.308492	0.15298	-2.67885	0.28699	7.21564	0.795111	0.00259	-1.11832	3.61879	0.028885	-0.03151	-2.05333	19.7625	1.36201	0.35662	-4.21761
3.43555	-0.222215	3.72136	0.349385	1.34602	-0.553222	1.81072	-0.281172	-0.03715	-2.65156	0.29542	7.55383	0.822251	-0.16635	-1.09103	3.71731	0.055875	0.09995	-2.02597	20.0751	1.38913	0.45809	-4.19064
3.47575	-0.195185	3.90136	0.377045	1.60757	-0.525882	1.98047	-0.253892	0.0692	-2.62412	0.4357	7.79357	0.849371	0.01107	-1.06371	3.7893	0.082905	-0.1307	-1.99851	20.223	1.41622	0.32484	-4.16371
3.67017	-0.167995	4.05276	0.404615	1.51003	-0.498552	2.08248	-0.226712	0.2214	-2.59678	0.40586	8.16255	0.876511	0.12944	-1.03649	3.97714	0.109825	0.14812	-1.97112	20.6339	1.44334	0.44978	-4.13688
3.56625	-0.140825	4.15024	0.432275	1.54408	-0.471352	1.97876	-0.199532	0.0893	-2.56952	0.6944	8.39144	0.903601	0.03343	-1.00919	4.0428	0.136885	0.14818	-1.94382	20.4007	1.47046	0.50183	-4.10993
3.8101	-0.113785	4.19906	0.459925	1.71653	-0.444122	1.95763	-0.172292	0.23494	-2.5422	0.54966	8.64818	0.930641	0.05185	-0.981918	4.03497	0.163925	0.09798	-1.91651	20.5432	1.49759	0.55069	-4.08314
4.01469	-0.086635	4.40982	0.487445	1.94212	-0.416872	1.99139	-0.145162	0.00297	-2.51492	0.55937	8.84364	0.957761	0.16931	-0.954828	3.97239	0.190835	0.13286	-1.88931	21.4377	1.49759	0.48096	-4.05639
3.82937	-0.059495	4.48169	0.515015	2.00025	-0.389812	2.21099	-0.117942	0.16238	-2.48771	0.49962	9.08735	0.984891	0.01059	-0.927578	4.11386	0.217835	0.23304	-1.86206	21.6579	1.52431	0.71107	-4.02955
3.84303	-0.032425	4.75632	0.542495	2.10875	-0.362572	2.26324	-0.0906318	0.12942	-2.46035	0.66327	9.44368	1.01186	0.05638	-0.900338	4.19944	0.244825	0.17857	-1.83478	21.4465	1.55106	0.62218	-4.00274
3.92656	-0.00529496	4.827	0.569895	2.17743	-0.335392	2.3487	-0.0633218	0.0851	-2.43306	0.66595	9.3656	1.039	0.25596	-0.873298	4.31388	0.271765	0.24243	-1.80746	21.6911	1.57763	0.63651	-3.97594
3.96887	0.021815	5.13316	0.597345	2.0567	-0.308322	2.30406	-0.0360518	0.22658	-2.40577	0.77066	9.90137	1.06608	0.40651	-0.845928	4.35872	0.298725	0.2963	-1.78021	21.8859	1.60442	0.49049	-3.94915
4.1211	0.048855	5.14632	0.624865	2.19396	-0.280992	2.59896	-0.00872183	0.22372	-2.37844	0.66694	10.06	1.09294	0.35372	-0.818688	4.31809	0.325695	0.47554	-1.75293	21.9008	1.63116	0.58834	-3.92231
4.2345	0.075955	5.4662	0.652215	2.32657	-0.253782	2.50876	0.0184982	0.2385	-2.35121	0.73016	10.2683	1.12001	0.44742	-0.791588	4.47606	0.352575	0.40581	-1.72566	21.9107	1.65785	0.4389	-3.89543
4.3493	0.103025	5.61873	0.679675	2.39185	-0.226682	2.6476	0.0456782	0.33084	-2.32402	0.86016	10.3897	1.14711	0.66397	-0.764248	4.49138	0.379455	0.41218	-1.69842	22.0425	1.68465	0.58245	-3.86865
4.43424	0.130095	5.63398	0.707115	2.55081	-0.199372	2.76192	0.0729082	0.15115	-2.29675	0.88301	10.6949	1.17394	0.43631	-0.737038	4.70549	0.406355	0.39688	-1.67115	22.2056	1.71142	0.66764	-3.84177
4.48485	0.157205	5.98319	0.734335	2.67538	-0.172202	2.63455	0.100058	0.43375	-2.26951	0.70159	10.9217	1.20112	0.56691	-0.709978	4.69812	0.433225	0.43373	-1.64395	22.3047	1.73801	0.53537	-3.8149
4.36493	0.184235	6.13048	0.761715	2.47151	-0.145142	2.65252	0.127158	0.48276	-2.24241	0.88891	11.1809	1.22815	0.67466	-0.682828	4.64391	0.460155	0.5233	-1.61683	22.81	1.76467	0.51978	-3.78814
4.42766	0.211235	6.15863	0.789065	2.62937	-0.118032	2.895	0.154288	0.2133	-2.2153	0.67844	11.3742	1.25512	0.78416	-0.655648	4.85914	0.487155	0.51377	-1.58959	22.6906	1.79131	0.8177	-3.76129
4.71556	0.238255	6.30262	0.816285	2.76354	-0.0908915	2.74453	0.181468	0.47821	-2.18813	1.00977	11.9016	1.28223	0.71156	-0.628598	4.81865	0.514075	0.62611	-1.56239	22.8236	1.81793	0.51463	-3.73446
4.69252	0.265305	6.5348	0.843685	2.86475	-0.0638215	2.98079	0.208488	0.60803	-2.16113	1.027	12.0305	1.30921	0.70881	-0.601508	4.86296	0.541015	0.72166	-1.53532	22.9017	1.84462	0.71655	-3.70779
4.77256	0.292335	6.97207	0.871065	3.19738	-0.0367315	2.96682	0.235678	0.36999	-2.13387	0.87551	12.6443	1.3362	0.89923	-0.574278	4.84792	0.567925	0.47532	-1.50819	23.1531	1.87135	0.80791	-3.68097
4.88666	0.319305	7.05582	0.898365	2.98572	-0.00958155	2.95467	0.262968	0.51727	-2.10661	0.85911	12.7447	1.36318	1.17795	-0.547148	4.79503	0.594905	0.91128	-1.481	23.8798	1.8981	0.61623	-3.65418
4.96679	0.346415	7.31613	0.925835	3.3066	0.0174685	3.17507	0.290058	0.47749	-2.0795	1.21775	13.0785	1.39012	1.094	-0.520108	4.92272	0.621685	0.83415	-1.45403	23.9779	1.9248	0.51864	-3.62749
5.05741	0.373505	7.51762	0.953205	3.29943	0.0445485	3.32864	0.317318	0.59565	-2.05218	1.15081	13.2815	1.41705	1.07218	-0.492988	4.91476	0.648565	0.72331	-1.42683	24.4171	1.95149	0.6399	-3.60058
5.26533	0.400485	7.49068	0.980445	3.54015	0.0716585	3.28535	0.344418	0.58358	-2.025	1.01681	13.3794	1.44394	1.21252	-0.465888	5.20361	0.675455	0.9138	-1.39971	24.5595	1.97823	0.72266	-3.57374
5.28489	0.427505	7.91864	1.00776	3.76774	0.0986885	3.29488	0.371308	0.68841	-1.99796	1.25088	13.2136	1.47096	1.58971	-0.438928	5.04111	0.702165	0.83786	-1.37269	24.4583	2.00482	0.7723	-3.54698
4.98914	0.454515	7.90804	1.03495	3.7957	0.125698	3.50625	0.398358	0.68298	-1.97084	1.125	13.8697	1.49795	1.47644	-0.411798	5.218	0.729105	0.97985	-1.34546	24.4583	2.03162	0.89727	-3.52012
5.29011	0.481325	8.31905	1.06218	3.86172	0.152788	3.4925	0.425468	0.7134	-1.94376	1.2745	14.1206	1.52489	1.71906	-0.384708	5.30623	0.756005	1.17749	-1.3183	24.4273	2.05838	0.86979	-3.49334
5.5304	0.508235	8.49339	1.08942	3.95617	0.179828	3.5819	0.452388	0.73684	-1.9167	1.24843	14.3921	1.55195	1.57719	-0.357608	5.22857	0.782785	1.2749	-1.2912	24.2426	2.085	0.89783	-3.46656
5.61096	0.535225	8.73852	1.11673	3.84649	0.206858	3.56179	0.479568	0.70889	-1.88957	1.36462	14.5746	1.57889	1.70284	-0.330488	5.31764	0.809755	1.19348	-1.26405	24.4691	2.11178	0.78594	-3.43985
5.59203	0.562085	8.82057	1.14394	4.12689	0.234018	3.68532	0.506718	0.7208	-1.86246	1.39079	14.6773	1.60581	1.85861	-0.303448	5.32688	0.836665	1.17299	-1.2369	24.4199	2.13844	0.72343	-3.41307
5.64941	0.589125	9.08506	1.17106	4.13106	0.261138	3.7562	0.533718	0.8197	-1.83543	1.51949	14.9174	1.63278	1.77563	-0.276468	5.63867	0.863475	1.29674	-1.20987	24.4637	2.1651	0.78893	-3.38638
5.85273	0.616165	9.24544	1.19815	4.22038	0.288118	3.81223	0.560828	0.8287	-1.80847	1.45613	15.3046	1.65975	1.99875	-0.249448	5.51586	0.890375	1.32835	-1.18281	25.0936	2.1919	0.74859	-3.35966
5.82218	0.643045	9.42528	1.22529	4.42879	0.315118	3.92521	0.587838	0.92052	-1.78147	1.50215	15.4642	1.6866	2.2329	-0.222458	5.60213	0.917235	1.30217	-1.15578	25.6733	2.21867	0.87302	-3.33282
6.04993	0.670055	9.7281	1.25246	4.38888	0.342108	4.03179	0.614888	0.72384	-1.75451	1.50079	15.8415	1.7136	2.10437	-0.195628	5.74735	0.944015	1.53054	-1.12881	26.1018	2.24527	0.88448	-3.30599
6.19587	0.696935	10.0489	1.27965	4.46726	0.368938	4.13581	0.641848	0.84849	-1.72747	1.52755	15.8495	1.74056	2.23685	-0.168518	5.68286	0.970815	1.51963	-1.10177	25.8909	2.27196	0.83243	-3.27919
6.42354	0.723885	10.1211	1.30689	4.59639	0.395958	4.09346	0.668838	0.89203	-1.70028	1.5756	16.2643	1.76727	2.53086	-0.141468	5.67189	0.997655	1.43251	-1.07476	26.4628	2.29855	0.95949	-3.25236
6.44516	0.750875	10.3611	1.33412	4.78427	0.423008	4.18216	0.695848	0.94313	-1.67311	1.5889	16.4636	1.79422	2.53563	-0.114598	5.87833	1.02447	1.6075	-1.04779	26.8834	2.32514	0.85749	-3.22551
6.43561	0.777885	10.5737	1.36132	4.89611	0.449868	4.46314	0.722858	1.03921	-1.64603	1.6247	16.3913	1.82114	2.57592	-0.0874483	5.79748	1.05123	1.61197	-1.02078	27.3041	2.35181	0.84109	-3.19885
6.32665	0.804795	10.9193	1.38853	5.00024	0.477008	4.42471	0.749868	0.9392	-1.61897	1.6301	16.8198	1.84792	2.78758	-0.0603683	6.01141	1.07812	1.57611	-0.993616	27.5107	2.37841	1.05889	-3.17208
6.63631	0.831725	11.1547	1.41566	5.31008	0.504038	4.46879	0.776928	1.10703	-1.59197	1.57953	17.2201	1.87494	3.10188	-0.0334483	5.90314	1.10498	1.79128	-0.966576	27.5442	2.40514	0.92209	-3.14534
6.67214	0.858635	11.2697	1.44284	5.232	0.530948	4.62898	0.803918	1.10351	-1.56505	1.69719	17.5639	1.9019	3.00609	-0.0064483	6.14215	1.13174	1.89253	-0.939556	28.092	2.43183	1.05304	-3.11872
6.75423	0.885505	11.538	1.46977	5.33011	0.557998	4.59897	0.830958	0.99418	-1.53809	1.72317	17.7863	1.92874	3.20143	0.0205017	6.03399	1.15861	2.00987	-0.912546	28.4728	2.45864	0.96372	-3.09191
6.90863	0.912345	11.8817	1.49668	5.4565	0.584998	4.69917	0.857958	1.03118	-1.51103	1.76532	18.0735	1.9557	3.22866	0.0473517	6.25689	1.18547	2.03056	-0.885536	29.0638	2.48539	1.06522	-3.06512
6.909	0.939255	11.9774	1.52363	5.49556	0.611878	4.86405	0.884878	1.18783	-1.48418	2.00909	18.4672	1.98259	3.48905	0.0742617	6.14526	1.21217	2.10288	-0.858596	29.2209	2.512	1.02611	-3.03839
6.94763	0.966155	12.1872	1.55054	5.76601	0.638818	4.88797	0.911838	1.29094	-1.45706	1.97626	18.6884	2.00945	3.62091	0.101262	6.26733	1.23899	2.12606	-0.831576	29.5852	2.53867	1.2039	-3.01154
7.1873	0.993035	12.4515	1.57727	5.89798	0.665788	4.93459	0.938888	1.082	-1.43003	1.92275	19.0334	2.03623	3.68341	0.128152	6.42098	1.26576	2.28465	-0.804536	29.96	2.56539	1.07003	-2.98473
7.34868	1.02004	12.7784	1.60427	5.81211	0.692678	5.0923	0.965718	1.29665	-1.40311	1.96341	19.2642	2.06311	3.86785	0.155062	6.41436	1.29245	2.15489	-0.777706	30.4067	2.59209	1.13732	-2.958
7.37007	1.04701	12.9802	1.63134	6.1515	0.719538	5.28724	0.992758	1.24002	-1.37596	2.01922	19.6939	2.08991	3.87877	0.182022	6.29103	1.31928	2.36855	-0.750726	30.9071	2.61879	1.07107	-2.93132
7.49804	1.07384	13.176	1.65829	6.11135	0.746498	5.15927	1.0197	1.32407	-1.34904	2.16027	20.0703	2.11671	4.20415	0.208922	6.59123	1.3461	2.46204	-0.723756	31.2813	2.64536	0.99585	-2.90458
7.43501	1.10078	13.4643	1.68537	6.34666	0.773398	5.36476	1.04646	1.16813	-1.32221	2.15811	19.9076	2.14361	4.31091	0.235842	6.45675	1.37282	2.39684	-0.696876	31.6179	2.67191	1.11193	-2.87787
7.73332	1.12762	13.7505	1.71279	6.3715	0.800318	5.45963	1.07344	1.40479	-1.2952	2.06116	19.5293	2.17055	4.49929	0.262772	6.57104	1.39973	2.46198	-0.669806	31.7863	2.69871	1.0627	-2.85115
7.93884	1.15433	13.7529	1.73995	6.42321	0.827298	5.4019	1.10043	1.62039	-1.26824	2.17745	19.7502	2.19741	4.63166	0.289712	6.54992	1.4266	2.58093	-0.642806	32.2977	2.72546	1.09747	-2.82435
7.99506	1.18119	14.1469	1.76711	6.64203	0.854238	5.54129	1.1273	1.45956	-1.24132	2.17341	19.9399	2.22435	4.66112	0.316652	6.82509	1.45341	2.57843	-0.615926	32.5069	2.75212	1.16029	-2.79759
7.98044	1.20809	14.3465	1.79427	6.60128	0.881118	5.57093	1.15427	1.58957	-1.21442	2.32494	20.314	2.25122	4.89552	0.343652	6.89676	1.48031	2.70619	-0.588896	32.4462	2.77883	1.07459	-2.77086
8.19998	1.2349	14.5129	1.8212	6.69367	0.908068	5.70006	1.18131	1.54554	-1.18741	2.27733	20.474	2.27798	4.9721	0.370612	6.89046	1.50705	2.86634	-0.561936	32.917	2.80551	1.20294	-2.74406
8.20733	1.26189	14.6945	1.84819	6.9805	0.935058	5.91136	1.20824	1.73198	-1.16045	2.37312	20.4581	2.30478	5.20375	0.397442	6.85448	1.53379	2.85216	-0.535026	33.2913	2.83206	1.21776	-2.71729
8.33741	1.28883	14.8641	1.87517	6.97274	0.961858	5.96665	1.23522	1.80756	-1.13364	2.44035	20.6393	2.33156	5.28003	0.424342	7.02985	1.56051	3.12625	-0.508086	33.6972	2.85863	1.24793	-2.69058
8.51907	1.31565	14.891	1.9021	7.00623	0.988738	6.16609	1.26204	1.7623	-1.10675	2.43909	20.7908	2.35826	5.43906	0.451212	7.13415	1.58726	2.82676	-0.481126	33.946	2.88543	1.47807	-2.6638
8.49208	1.34264	14.7538	1.92905	7.09611	1.0156	6.07148	1.28885	1.6276	-1.0799	2.48394	21.6777	2.35826	5.73528	0.477962	7.05099	1.61401	3.0915	-0.454266	34.2938	2.91212	1.13193	-2.63703
8.66503	1.36952	15.2176	1.95611	7.46491	1.04233	6.28902	1.31568	1.68994	-1.05304	2.56323	21.8851	2.38503	5.94018	0.504942	7.29243	1.64076	3.28778	-0.427356	34.5953	2.9388	1.26021	-2.61036
8.88161	1.39632	15.362	1.98305	7.65313	1.06929	6.30407	1.34259	1.88333	-1.02603	2.7402	21.8688	2.41164	5.99459	0.531902	7.22553	1.66762	3.11115	-0.400396	34.9502	2.96552	1.33369	-2.58363
8.96372	1.42314	15.7573	2.01	7.51267	1.09622	6.29152	1.36944	1.81395	-0.999042	2.70688	22.0348	2.43844	6.25135	0.558662	7.42758	1.6945	3.21511	-0.373456	35.3306	2.99229	1.11059	-2.55692
9.0574	1.44995	15.8534	2.03703	7.76195	1.12304	6.45416	1.39631	1.9998	-0.972102	2.69701	22.2992	2.46521	6.35246	0.585732	7.35695	1.72125	3.38745	-0.346546	35.485	3.01898	1.35864	-2.53033
9.07752	1.4767	16.1087	2.06419	8.04985	1.15005	6.72633	1.4233	1.93579	-0.945062	2.83601	22.5364	2.49181	6.6866	0.612672	7.36657	1.74804	3.5895	-0.319606	35.7086	3.04559	1.25546	-2.50354
9.14782	1.50348	16.3214	2.09116	8.19188	1.17696	6.68594	1.45021	1.92034	-0.918112	3.02459	22.4831	2.51849	6.76537	0.639542	7.58675	1.77476	3.61461	-0.292676	36.1561	3.07221	1.30333	-2.47675
9.28808	1.53038	16.5967	2.11815	8.1621	1.20382	6.77166	1.47709	1.99523	-0.891322	3.00217	22.6987	2.54515	6.99765	0.666472	7.72929	1.80132	3.62246	-0.265826	36.4656	3.09872	1.47242	-2.45005
9.53917	1.55723	16.8094	2.14518	8.39309	1.23071	6.92142	1.50405	1.92068	-0.864462	3.03898	22.8522	2.57167	7.15197	0.693262	7.51442	1.82804	3.73339	-0.238896	36.7261	3.12542	1.42067	-2.42321
9.54521	1.58409	16.9461	2.17202	8.51892	1.25752	6.80891	1.53094	2.05647	-0.837672	3.08727	22.9358	2.59833	7.28248	0.720002	7.79371	1.85478	3.89224	-0.211956	37.2054	3.15215	1.40589	-2.39641
9.75752	1.61089	17.1368	2.19897	8.65185	1.28433	6.90788	1.55767	2.23102	-0.811012	3.1368	23.018	2.62499	7.52408	0.746782	7.76172	1.88142	4.21482	-0.185216	37.2927	3.17878	1.54742	-2.36974
9.81914	1.63771	17.3027	2.22588	8.92942	1.31103	7.20698	1.58448	2.29633	-0.784092	3.24174	23.3764	2.65171	7.74055	0.773662	7.98303	1.90831	3.91772	-0.158266	37.5153	3.20554	1.45605	-2.34305
9.86253	1.66444	17.4061	2.25263	8.94608	1.33793	7.2468	1.61135	2.1694	-0.757162	3.46231	23.2822	2.67839	8.04205	0.800492	7.8366	1.9351	4.16622	-0.131356	37.6887	3.23234	1.3631	-2.31635
9.95196	1.69128	17.6924	2.27963	9.10351	1.36476	7.36099	1.63811	2.30095	-0.730352	3.31462	23.7599	2.70513	8.09981	0.827332	7.90348	1.96178	4.20471	-0.104516	38.0094	3.25905	1.49509	-2.28969
10.1958	1.71818	17.7556	2.30659	9.19032	1.39159	7.42717	1.66511	2.44828	-0.703312	3.58085	23.9974	2.73188	8.478	0.854302	8.06335	1.98867	4.58464	-0.077586	38.0139	3.28578	1.49721	-2.26303
10.2716	1.74487	18.0907	2.33349	9.26153	1.4185	7.60267	1.692	2.49856	-0.676322	3.3417	24.3453	2.75847	8.64721	0.881202	7.91214	2.01542	4.51539	-0.050726	38.3268	3.31241	1.55992	-2.23631
10.355	1.77176	18.3493	2.36042	9.58181	1.44541	7.68723	1.71877	2.52377	-0.649432	3.625	24.8427	2.78508	8.92238	0.908052	8.2174	2.04192	4.5887	-0.023976	38.7388	3.33894	1.57978	-2.20953
10.5925	1.79862	18.4063	2.38731	9.65618	1.47217	7.66565	1.74573	2.62425	-0.622552	3.52791	25.0588	2.81174	8.96477	0.934892	8.30671	2.06834	4.6505	0.00300405	38.1232	3.36555	1.52518	-2.18281
10.7077	1.82537	18.7035	2.41418	9.82694	1.49904	7.7924	1.77259	2.48903	-0.595772	3.77387	25.2033	2.83827	9.1868	0.961702	8.42842	2.09498	4.78454	0.029954	35.9389	3.39217	1.60077	-2.15602
10.8425	1.85227	18.9415	2.44106	9.94377	1.5259	7.90571	1.79934	2.60324	-0.569032	3.8124	25.8523	2.86499	9.54166	0.988402	8.41003	2.12152	4.93293	0.056824	36.0233	3.41883	1.60893	-2.1292
10.9222	1.87912	18.8938	2.46794	10.1593	1.5526	8.10657	1.82624	2.6799	-0.542302	3.83993	26.2571	2.89171	9.73491	1.01523	8.37567	2.14794	4.96038	0.083754	36.5109	3.44552	1.61569	-2.10257
11.1212	1.90585	19.2002	2.49478	10.2021	1.57945	8.0904	1.85304	2.64185	-0.515442	3.93364	26.9126	2.91831	9.87544	1.04207	8.48219	2.17453	5.16662	0.110604	37.175	3.47226	1.58624	-2.07582
11.1085	1.9327	19.3618	2.52156	10.5663	1.60627	8.18433	1.8798	2.89248	-0.488562	3.9438	26.8644	2.9451	10.1209	1.06873	8.6763	2.20117	5.16282	0.137324	37.4412	3.49899	1.75782	-2.04912
11.1376	1.9595	19.5894	2.54852	10.6187	1.633	8.37137	1.90657	2.9412	-0.461822	4.02049	26.9787	2.97187	10.3559	1.09563	8.67342	2.22784	5.4656	0.164104	37.6925	3.52562	1.53885	-2.02256
11.384	1.98627	19.8415	2.57536	10.7061	1.65989	8.417	1.93337	2.90637	-0.434912	4.07535	27.7425	2.99845	10.6129	1.12247	8.72829	2.2546	5.47703	0.190924	37.9641	3.55229	1.54795	-1.99581
11.498	2.01304	19.8724	2.60215	11.0557	1.68667	8.59045	1.96015	3.10227	-0.408052	4.05622	27.9443	3.02511	10.9293	1.14915	8.97437	2.28132	5.59503	0.217724	38.2809	3.57903	1.54314	-1.96902
11.5082	2.03983	19.9141	2.62897	11.0012	1.71338	8.82699	1.98688	2.97877	-0.381232	4.18555	28.5358	3.05179	11.128	1.17617	9.04132	2.30797	5.78357	0.244534	38.5984	3.60568	1.67115	-1.94237
11.2853	2.06656	19.8918	2.65588	11.2939	1.74032	8.68632	2.01374	3.12293	-0.354292	4.24273	28.6083	3.07837	11.3052	1.203	8.99844	2.33473	5.76956	0.271434	38.9782	3.63237	1.77991	-1.91554
11.7713	2.09332	20.3779	2.68272	11.5169	1.76721	8.87341	2.04059	3.08273	-0.327452	4.4207	29.1363	3.10505	11.649	1.22976	9.06034	2.36153	5.76951	0.298334	39.3029	3.65913	1.70333	-1.88874
11.7396	2.12018	20.3706	2.70965	11.5995	1.79401	8.96644	2.06739	3.01715	-0.300722	4.49084	29.5507	3.13171	11.9539	1.25659	9.18391	2.38821	5.95434	0.325184	39.5868	3.68577	1.80534	-1.86208
11.7765	2.14701	20.5014	2.73672	11.6994	1.82083	9.09742	2.09428	3.27298	-0.273962	4.47453	30.3966	3.15838	12.0669	1.28337	9.35777	2.41505	6.05597	0.352044	39.9487	3.71254	1.87385	-1.83537
11.9606	2.17377	20.7615	2.76361	11.7511	1.84758	9.2999	2.12114	3.2268	-0.247132	4.55281	30.8676	3.18499	12.5696	1.31009	9.29945	2.44186	6.2722	0.378914	40.2677	3.73926	1.88271	-1.80867
12.2717	2.20055	20.7648	2.79044	12.1038	1.87431	9.25333	2.14784	3.33991	-0.220462	4.73028	31.4337	3.21173	12.7472	1.3368	9.37736	2.46858	6.31978	0.405614	40.6317	3.76602	1.78431	-1.78212
12.3343	2.2274	21.0899	2.81722	12.2318	1.901	9.41009	2.17465	3.31433	-0.193482	4.74828	31.8116	3.2385	12.8772	1.3636	9.57608	2.49544	6.35817	0.432404	40.7956	3.79271	1.87287	-1.75546
12.4336	2.25411	21.1282	2.84406	12.4597	1.92778	9.51106	2.20143	3.55486	-0.166612	4.86395	32.3833	3.26507	13.2679	1.39038	9.53018	2.52223	6.59273	0.459224	40.8264	3.81937	1.8501	-1.72874
12.5227	2.28084	21.1716	2.87089	12.5555	1.95456	9.67878	2.22802	3.42654	-0.139912	4.91182	32.7091	3.29177	13.5453	1.41712	9.64748	2.54899	6.72871	0.485934	36.6829	3.84595	1.93723	-1.702
12.5557	2.30757	21.0778	2.89783	12.9089	1.9813	9.79613	2.25493	3.59115	-0.112962	4.98054	33.4659	3.31842	13.9527	1.44404	9.84612	2.57577	7.04052	0.512854	36.6767	3.87253	1.83168	-1.67524
12.8547	2.3342	20.7855	2.92457	13.0311	2.00824	9.80476	2.28178	3.55435	-0.0861624	5.01934	34.1072	3.34496	14.1335	1.47088	9.85155	2.60255	7.00813	0.539684	37.0011	3.89919	1.89653	-1.6485
13.041	2.36103	21.1457	2.95149	13.148	2.0351	9.91303	2.30856	3.79702	-0.0593824	5.3638	34.3105	3.37165	14.2268	1.49768	9.93273	2.62925	7.42119	0.566424	37.2088	3.9258	2.0348	-1.62171
13.1968	2.38785	21.0947	2.97832	13.3919	2.06188	10.2007	2.33551	3.74463	-0.0325824	5.33899	34.9559	3.39839	14.7037	1.52453	9.90721	2.656	7.24862	0.593344	37.5229	3.95246	1.94909	-1.59505
13.1522	2.41455	21.3406	3.00512	13.6548	2.0887	10.2033	2.36229	3.70393	-0.00586241	5.32608	35.4449	3.42497	14.9299	1.55132	9.76918	2.68276	7.45566	0.620144	37.2377	3.97924	1.84231	-1.56832
13.3557	2.4414	21.2079	3.03199	13.6915	2.11544	10.2592	2.38898	3.85657	0.0208576	5.42885	35.7409	3.45178	15.0744	1.57796	10.1625	2.7095	7.6702	0.646874	37.4449	4.00596	2.06343	-1.54164
13.483	2.46823	21.2356	3.05868	13.8634	2.14208	10.3414	2.41569	3.98175	0.0475376	5.65309	36.3062	3.47848	14.084	1.60473	10.1973	2.73625	7.76095	0.673644	37.6862	4.03262	2.03123	-1.51513
13.5377	2.495	21.561	3.08538	13.9851	2.16882	10.5636	2.44242	4.12799	0.0743976	5.64204	36.7968	3.50511	14.6961	1.63148	10.2014	2.76311	7.9516	0.700404	37.9957	4.05929	1.95771	-1.48835
13.7999	2.52179	21.6125	3.11209	14.2297	2.19558	10.6062	2.46912	4.10035	0.101278	5.83489	37.3754	3.5318	15.1664	1.65809	10.4322	2.78992	8.1277	0.727154	38.2047	4.086	2.10826	-1.46158
13.7921	2.54852	21.7388	3.13884	14.336	2.22218	10.9593	2.49575	4.22635	0.128098	5.99365	37.7047	3.55848	15.4786	1.68501	10.4054	2.81664	8.22096	0.753874	37.958	4.1126	2.17382	-1.43499
13.8374	2.57523	21.6783	3.1656	14.6454	2.24907	10.7414	2.52253	4.16878	0.154978	5.92456	38.244	3.58506	16.1888	1.71187	10.3663	2.84339	8.21694	0.780694	38.1552	4.13931	2.17237	-1.40819
13.7956	2.60193	21.7193	3.19244	14.689	2.27596	11.0484	2.54934	4.35263	0.181838	5.8675	38.7616	3.61171	16.335	1.73865	10.6407	2.87015	8.55418	0.807524	38.082	4.16604	2.0058	-1.38145
14.1457	2.62871	22.2678	3.19266	14.9901	2.30273	11.2726	2.57613	4.5512	0.208558	6.25646	39.0786	3.63835	16.643	1.76551	10.5967	2.89676	8.73352	0.834224	38.5231	4.19257	2.17449	-1.35483
14.2575	2.65546	22.1139	3.2193	15.0545	2.3296	11.3064	2.60303	4.45978	0.235388	6.29087	39.7789	3.66501	17.0013	1.79229	10.6004	2.92354	8.85645	0.861034	38.695	4.21933	2.23914	-1.32807
14.4137	2.6822	22.213	3.24585	15.3023	2.35635	11.3909	2.62985	4.52457	0.262208	6.29387	40.1891	3.69168	17.4341	1.819	10.7988	2.95032	9.12834	0.887814	38.8442	4.24606	2.32179	-1.30138
14.4752	2.70895	22.1903	3.27268	15.3981	2.38304	11.4152	2.65656	4.72861	0.288848	6.40572	40.698	3.71836	17.5992	1.84569	11.1246	2.97698	9.33208	0.914574	39.1091	4.27274	2.31292	-1.27473
14.7245	2.7358	22.3269	3.29943	15.6493	2.40972	11.6323	2.68332	4.712	0.315478	6.53181	41.196	3.74516	17.9861	1.87245	11.0265	3.00386	9.44241	0.941374	39.1284	4.29955	2.43846	-1.24809
14.8771	2.76248	22.3322	3.32612	15.6812	2.43644	11.8759	2.71008	4.72135	0.342258	6.59494	41.7202	3.77172	18.2549	1.89911	10.9247	3.03066	9.69405	0.968174	39.3173	4.32619	2.4088	-1.22142
15.0586	2.78923	22.5794	3.35286	16.0752	2.46311	11.8307	2.73667	4.87111	0.368838	6.78879	42.0576	3.79848	18.4633	1.92576	11.0905	3.05733	9.70179	0.994844	39.5732	4.35278	2.34641	-1.19469
15.198	2.816	22.734	3.37943	15.9963	2.48986	12.0338	2.7634	4.84449	0.395718	6.98469	42.6485	3.82515	18.8641	1.95255	11.4351	3.08414	9.98513	1.02165	39.7567	4.3794	2.47295	-1.16799
15.3003	2.84264	22.9446	3.40608	16.3952	2.51668	12.1642	2.79021	4.82311	0.422498	7.12841	42.8669	3.85164	19.1829	1.97935	11.2668	3.11093	10.2533	1.04848	39.7715	4.40601	2.42399	-1.14126
15.4568	2.86943	23.0345	3.43274	16.585	2.5435	12.2667	2.81689	5.13051	0.449158	7.10991	43.4319	3.87835	19.3311	2.00607	11.5361	3.13765	10.3396	1.0751	40.0436	4.43263	2.31448	-1.11445
15.6652	2.89616	22.8794	3.45941	16.6424	2.57026	12.494	2.8438	5.12956	0.475988	7.2114	43.887	3.90502	19.4934	2.03287	11.4432	3.16429	10.4272	1.10194	39.9371	4.45933	2.28793	-1.08781
15.7324	2.92279	23.2057	3.4861	16.8021	2.59708	12.5037	2.87058	5.25882	0.502728	7.37557	44.4252	3.93157	19.9932	2.05965	11.6442	3.19103	10.8054	1.12873	40.0948	4.48604	2.56176	-1.0611
16.0511	2.94959	23.4054	3.51279	17.2257	2.6238	12.6314	2.89728	5.36776	0.529408	7.37847	44.9544	3.95835	19.8511	2.08631	11.6184	3.21769	10.8516	1.15543	40.0297	4.51279	2.54903	-1.0344
16.0388	2.97631	23.378	3.53964	17.1932	2.65046	12.7297	2.92404	5.42398	0.556158	7.73385	45.2988	3.98514	20.0695	2.11301	11.5812	3.2444	10.9966	1.18228	40.1278	4.53946	2.39515	-1.00784
16.1573	3.00301	23.4939	3.56636	17.3628	2.67718	12.9813	2.95077	5.45967	0.582898	7.52648	45.8271	4.01178	20.2449	2.13975	11.746	3.27121	11.2352	1.2091	39.6121	4.56618	2.67944	-0.9811
16.5749	3.02986	23.6173	3.59294	17.7255	2.70391	12.9235	2.97746	5.58271	0.609578	7.91452	46.3483	4.03848	20.5409	2.16637	12.0225	3.29801	11.5334	1.23576	32.0323	4.59292	2.63291	-0.9544
16.5091	3.05663	23.7457	3.6197	17.725	2.73051	13.1478	3.00414	5.69174	0.636248	7.86095	46.8906	4.06517	20.8434	2.19321	11.9158	3.32479	11.7277	1.2625	32.3262	4.61945	2.54837	-0.92781
16.7132	3.08336	23.9401	3.64638	18.0182	2.75735	13.1848	3.03086	5.92532	0.663038	8.10801	47.2792	4.09172	21.2015	2.21995	12.1507	3.35157	12.0214	1.28924	32.5036	4.64606	2.53318	-0.90101
16.8454	3.11011	24.0613	3.67297	18.3608	2.78412	13.3749	3.05757	5.95074	0.689838	8.23154	47.7647	4.11837	21.5042	2.24659	12.1907	3.37838	12.1416	1.31592	32.6896	4.67271	2.60725	-0.87428
16.9427	3.13679	24.2527	3.6997	18.5804	2.81076	13.4115	3.08427	5.97127	0.716608	8.25387	48.3154	4.14494	21.7103	2.27339	12.3628	3.40503	12.5499	1.34261	32.7557	4.69924	2.73925	-0.84764
16.9986	3.16342	24.5641	3.72629	18.5887	2.8376	13.7565	3.11107	5.90433	0.743348	8.56843	48.7109	4.17164	21.7484	2.30014	12.3836	3.43177	12.3475	1.36937	33.1863	4.726	2.71307	-0.82083
17.2156	3.19008	24.446	3.75287	18.8873	2.86438	13.8111	3.13784	5.99815	0.770098	8.49121	49.2689	4.19829	23.0868	2.30014	12.4932	3.45851	12.7554	1.39611	33.3236	4.75274	2.82134	-0.79416
17.0845	3.21684	24.6857	3.77967	19.1657	2.89105	13.8651	3.16462	6.30974	0.796788	8.73088	49.6225	4.22501	23.3138	2.32679	12.6285	3.48506	12.8986	1.42283	33.4447	4.77939	2.81064	-0.7675
17.4479	3.24363	24.8825	3.80634	19.5107	2.9178	13.9935	3.19145	6.36648	0.823618	8.95501	50.1769	4.25183	23.6548	2.35345	12.5793	3.51188	12.869	1.44966	33.5713	4.80614	2.67386	-0.7408
17.4811	3.27032	25.0521	3.83301	19.4873	2.94458	14.2092	3.21823	6.46246	0.850458	8.93734	50.5194	4.27844	23.8447	2.38002	12.7669	3.53866	13.2593	1.47646	33.7516	4.8329	2.95598	-0.71413
17.7085	3.29711	25.1614	3.85973	19.2061	2.97122	14.2636	3.24485	6.67474	0.877008	9.03084	51.0027	4.30517	24.7331	2.40658	12.7613	3.56531	13.4323	1.50312	33.5737	4.85955	2.77429	-0.68745
17.7845	3.32381	25.2954	3.88628	19.5126	2.99788	14.2974	3.27154	6.66446	0.903818	9.22861	51.4266	4.33175	25.1215	2.43329	12.8632	3.59208	13.5938	1.52983	34.0402	4.88615	2.93567	-0.66084
18.0418	3.35041	25.546	3.91287	19.9457	3.02463	14.67	3.29825	6.81168	0.930508	9.46664	52.0031	4.35826	25.1645	2.45999	13.0462	3.61886	13.837	1.55655	33.9384	4.91275	2.90106	-0.63417
18.0664	3.37712	25.6503	3.93951	20.1875	3.05135	14.6265	3.32481	6.94016	0.957108	9.5937	52.4743	4.38494	25.7199	2.4867	12.9439	3.64549	14.0601	1.58316	34.2174	4.93935	2.91361	-0.60738
18.2304	3.40381	25.8658	3.9661	20.5444	3.07807	14.7453	3.35162	6.91366	0.983998	9.58809	52.9536	4.41158	25.5191	2.51346	13.1343	3.67218	13.4827	1.60995	34.4228	4.96599	3.14617	-0.58063
18.5281	3.43037	25.9251	3.99272	20.5573	3.10484	14.8319	3.37834	7.16172	1.01082	9.82337	53.5804	4.43814	25.9038	2.54021	13.153	3.69889	13.8792	1.63674	34.4703	4.99272	3.01191	-0.5539
18.5849	3.45709	26.0757	4.01932	20.8353	3.13158	15.0653	3.40496	7.23238	1.03754	10.1418	53.8788	4.46496	26.0299	2.56679	13.324	3.72563	14.3386	1.66338	34.6414	5.01954	2.99166	-0.52718
18.6382	3.48384	26.0953	4.04599	20.759	3.1583	15.1347	3.43177	7.28362	1.06426	10.1377	54.422	4.49175	26.1694	2.59343	13.4786	3.75241	14.489	1.69029	34.8869	5.04617	3.03644	-0.50061
18.8956	3.51047	26.3483	4.07274	21.3146	3.18504	15.3453	3.45858	7.47564	1.09104	10.3452	54.9094	4.51837	26.5896	2.62004	13.4597	3.77921	14.8221	1.71714	34.9714	5.07286	3.07594	-0.4739
19.1599	3.53728	26.6216	4.09941	20.6452	3.21178	15.4472	3.48531	7.55013	1.11762	10.2878	55.3652	4.5451	26.7968	2.64654	13.5031	3.80597	14.8841	1.74382	35.1946	5.09953	3.28338	-0.44725
19.2318	3.56411	26.5933	4.12616	21.2478	3.23839	15.5166	3.512	7.68034	1.14427	10.6601	55.6983	4.57178	27.2037	2.6733	13.8751	3.83268	15.2956	1.77054	35.227	5.12611	3.23379	-0.42074
19.4394	3.59085	26.8066	4.1528	21.5416	3.26511	15.6658	3.53874	7.68798	1.17099	10.8514	56.1304	4.59831	27.4161	2.70003	13.7591	3.85933	15.5204	1.79733	35.381	5.15273	3.20768	-0.39394
19.5655	3.61761	26.963	4.17928	21.4009	3.29184	15.7594	3.56538	7.79689	1.19774	10.7004	56.5106	4.62481	27.6735	2.72664	13.98	3.88608	15.8771	1.824	35.5109	5.17949	3.12616	-0.36718
19.5576	3.64431	26.8784	4.20594	21.6504	3.31839	15.861	3.59203	7.91587	1.22434	10.9134	56.9822	4.6515	27.8706	2.75344	13.9522	3.91269	16.0955	1.85065	35.5606	5.20605	3.25407	-0.34048
19.8146	3.67099	27.1311	4.23267	21.7547	3.34524	15.8571	3.61876	8.04434	1.2511	11.2527	57.4532	4.67815	28.0708	2.78017	14.0059	3.93944	16.3075	1.87741	35.8976	5.23287	3.19312	-0.31368
20.2397	3.69763	27.1069	4.25917	21.727	3.37202	16.0572	3.64553	8.24282	1.27795	11.3128	57.7095	4.70483	28.4557	2.80673	14.0925	3.96619	16.5654	1.90409	35.9081	5.25964	3.37094	-0.28701
20.2394	3.72436	27.2178	4.2859	21.8394	3.37202	16.059	3.67228	8.16671	1.30468	11.5186	58.4673	4.7316	28.8744	2.8334	14.2794	3.99278	16.8946	1.9308	36.2313	5.28621	3.3352	-0.26036
20.5068	3.75108	27.4819	4.31264	21.9161	3.39874	16.5808	3.69907	8.50158	1.33154	11.6142	58.8422	4.75837	29.541	2.86007	14.4156	4.01955	17.0151	1.95751	36.0397	5.31297	3.43194	-0.23374
20.508	3.77781	27.5449	4.33933	22.105	3.42548	16.3587	3.72591	8.53143	1.35823	11.8313	59.0633	4.78504	30.06	2.88664	14.4101	4.04621	17.2359	1.98425	35.889	5.3397	3.39865	-0.20711
20.7946	3.80457	27.6133	4.36603	22.2931	3.45215	16.6451	3.75263	8.73713	1.38477	11.9487	59.6634	4.81171	30.7467	2.9133	14.4832	4.07279	17.6154	2.01092	35.8378	5.36627	3.49898	-0.18052
20.9688	3.83139	27.8318	4.39263	22.3257	3.4787	16.5954	3.77935	8.84819	1.4115	12.2107	60.0122	4.83832	31.4403	2.94006	14.557	4.09958	17.7658	2.03767	35.4493	5.39287	3.52753	-0.15386
21.0206	3.85808	27.8724	4.41925	22.4164	3.50534	16.7105	3.80605	8.88889	1.4382	12.2877	60.7362	4.86482	32.1181	2.96677	14.8758	4.12635	17.9968	2.06444	35.1953	5.4195	3.42189	-0.12707
21.297	3.88478	27.934	4.44591	22.5979	3.53199	16.7392	3.83253	8.93927	1.4647	12.3009	60.7524	4.89151	32.4331	2.99345	14.798	4.15302	18.3	2.09099	34.9955	5.44614	3.42223	-0.10033
21.4686	3.91145	28.2308	4.47246	22.877	3.55851	16.9272	3.85918	9.18705	1.49151	12.7716	61.1928	4.91813	33.3192	3.02019	14.8851	4.17981	18.4683	2.11777	35.0468	5.47271	3.58226	-0.0736198
21.5314	3.93801	28.2526	4.49905	22.7304	3.58526	16.9818	3.88585	9.23047	1.51825	12.8275	61.2285	4.94471	33.5933	3.04681	15.1167	4.20651	18.6926	2.14452	34.7881	5.49937	3.80513	-0.0468298
21.5705	3.96471	28.4291	4.52563	22.9399	3.61199	17.2101	3.91244	9.33816	1.54491	13.113	43.4764	4.97153	34.2363	3.07333	15.1367	4.23314	18.8983	2.17109	35.0121	5.52618	3.47575	-0.0201198
21.8132	3.99144	28.4841	4.55244	22.8517	3.63859	17.2335	3.93928	9.56539	1.57171	13.2735	43.0091	4.99824	34.0929	3.09992	15.4225	4.25979	19.3217	2.19794	35.1016	5.55294	3.45859	0.00642022
21.9062	4.01809	28.6355	4.57922	22.8507	3.66537	17.4772	3.96612	9.67932	1.59847	13.2477	43.2393	5.02487	34.734	3.12665	15.3452	4.28655	19.4429	2.22476	35.1919	5.57966	3.90566	0.0331102
21.3435	4.04492	28.6931	4.60595	23.1214	3.69213	17.6497	3.99279	9.72404	1.62514	13.578	43.4545	5.05159	35.2562	3.15313	15.3905	4.31322	19.7074	2.25143	35.042	5.60637	3.7813	0.0597202
21.8565	4.07169	28.9225	4.63272	23.6368	3.7187	17.6071	4.01951	10.0349	1.65181	13.6717	43.5094	5.07821	35.3512	3.17988	15.3849	4.33988	19.8554	2.27819	35.1855	5.63291	3.72947	0.0862602
22.0298	4.09841	28.8493	4.65944	23.7963	3.74539	17.8728	4.04625	9.82583	1.6785	13.8347	43.9427	5.10478	35.6378	3.20661	15.604	4.36659	20.3082	2.30493	35.2755	5.65951	3.73608	0.11303
22.1808	4.12516	29.0049	4.68599	24.1064	3.77198	17.8423	4.07289	10.2538	1.70511	13.9739	44.1782	5.13138	36.0873	3.23322	15.6006	4.39341	20.4799	2.33162	35.2711	5.68617	3.77783	0.1398
21.9313	4.15181	29.246	4.71269	24.3596	3.79857	17.749	4.09955	10.3526	1.73175	14.0569	44.2736	5.15805	36.683	3.26003	15.9331	4.42006	20.7734	2.35832	35.39	5.71277	3.88786	0.16646
23.0554	4.15181	29.2426	4.73939	24.4943	3.82516	17.9491	4.12619	10.4539	1.75855	14.505	44.1198	5.1847	37.1602	3.28671	15.9797	4.44686	21.274	2.38505	35.1828	5.73963	4.02645	0.19326
23.4957	4.17848	29.0858	4.76595	24.5825	3.85189	18.265	4.15289	10.7596	1.78531	14.6157	44.3992	5.2114	37.4832	3.31328	16.064	4.47368	21.2394	2.41174	35.3693	5.76637	4.00923	0.21996
23.7681	4.20519	29.5634	4.79273	24.2538	3.87861	18.2045	4.1796	10.6398	1.81202	14.9739	44.5978	5.23813	37.6824	3.33994	16.0631	4.50022	21.5507	2.43843	35.0298	5.79302	4.0213	0.24662
24.1581	4.23186	29.4065	4.81944	24.5101	3.90525	18.4088	4.20637	10.746	1.83879	14.9701	44.6947	5.26487	38.2465	3.36658	16.2346	4.52687	21.8384	2.46514	35.2351	5.81983	3.93484	0.27327
24.2093	4.25859	29.4077	4.84607	24.5142	3.93194	18.6991	4.23313	10.9698	1.86551	15.2034	45.0507	5.29146	38.5277	3.39317	16.4004	4.55354	22.0332	2.49191	34.9816	5.84649	4.07589	0.29993
24.3809	4.28536	29.7952	4.87283	24.422	3.95868	18.4339	4.25982	11.1044	1.89203	15.3116	45.0594	5.31817	39.1702	3.41981	16.4851	4.58011	21.4541	2.51862	35.12	5.87308	4.16881	0.32652
24.1216	4.31196	29.6748	4.89943	23.793	3.98525	18.7758	4.28652	11.2451	1.9188	15.402	45.1641	5.34483	39.7288	3.44654	16.4721	4.60689	21.3114	2.54541	35.1195	5.89977	4.13895	0.35316
24.2865	4.33867	29.8582	4.926	23.7067	4.0119	18.862	4.31323	11.2091	1.94555	15.8594	45.0744	5.37138	40.1639	3.47324	16.729	4.63362	22.0023	2.57222	35.26	5.92644	4.20897	0.37991
24.921	4.36534	30.0086	4.95261	24.3198	4.03857	18.9542	4.33979	11.5444	1.97217	15.8492	45.4115	5.39808	40.7936	3.49993	16.8467	4.66031	23.2869	2.57222	35.3139	5.95307	4.1286	0.40665
24.7834	4.39184	30.2329	4.97922	24.6184	4.06512	19.1192	4.36644	11.7288	1.99901	16.1499	45.1903	5.42477	41.2889	3.52667	16.8794	4.68717	23.2035	2.59884	35.1958	5.97976	4.34461	0.43332
25.0991	4.41856	30.0484	5.00583	24.9206	4.09186	18.8331	4.39315	11.6603	2.02577	16.3706	43.3637	5.45124	41.8928	3.55334	17.0042	4.7139	23.4363	2.62558	34.0452	6.00643	4.1809	0.46007
25.1701	4.44524	30.2695	5.03244	25.512	4.11858	19.0671	4.41973	12.0188	2.05237	16.306	42.5372	5.47804	42.5392	3.57987	17.0266	4.74052	23.6949	2.6523	33.9376	6.03314	4.26441	0.48672
25.3068	4.47183	30.3464	5.05922	25.8633	4.14515	19.1849	4.44651	12.2131	2.07911	15.8725	42.3271	5.50478	42.8365	3.60652	17.1668	4.76715	23.6884	2.67889	34.1019	6.05976	4.29644	0.51328
25.7542	4.49857	30.2972	5.08607	26.4292	4.17191	19.3405	4.47326	12.1578	2.10582	16.4521	42.1679	5.53137	43.1468	3.63321	17.2029	4.79378	24.0018	2.70545	33.9049	6.08645	4.39678	0.53998
25.9892	4.52528	30.525	5.11289	26.8921	4.19866	19.485	4.49983	12.5238	2.13245	16.7506	42.406	5.55813	43.2958	3.65969	17.3366	4.82042	24.15	2.73207	33.7736	6.11316	4.41159	0.56666
26.0144	4.55197	30.6198	5.13964	27.2367	4.22526	19.6109	4.5266	12.5088	2.15908	17.0043	42.2544	5.5848	43.2859	3.68642	17.4645	4.84707	24.35	2.75873	33.5772	6.13974	4.56064	0.59324
26.5863	4.57873	30.6424	5.16632	27.4275	4.25198	19.1443	4.55338	12.4983	2.1858	17.2597	42.4825	5.61144	43.7468	3.71313	17.6872	4.87382	24.7278	2.78541	33.2824	6.16641	4.69434	0.62003
26.564	4.60542	30.7106	5.19291	27.6183	4.27861	19.4177	4.58003	12.687	2.21248	17.325	42.3376	5.63806	44.128	3.73971	17.688	4.9006	24.8938	2.81217	31.3559	6.19312	4.50839	0.64677
26.4498	4.63201	30.7391	5.21956	27.6504	4.3052	19.683	4.60674	13.0017	2.23914	17.7714	42.2343	5.66472	44.2528	3.76652	17.6671	4.9273	25.1823	2.83885	30.8892	6.21962	4.58312	0.67339
26.7366	4.65865	30.8635	5.24623	28.153	4.33179	19.8962	4.63342	13.1423	2.26589	17.803	42.2239	5.69136	44.8908	3.79329	17.8909	4.95405	25.3441	2.86551	30.7003	6.2464	4.59855	0.70019
26.7196	4.68529	30.9508	5.27269	28.3805	4.35847	20.0821	4.66003	13.1366	2.29265	17.9733	42.0558	5.71794	45.0464	3.81986	17.8963	4.9808	25.5627	2.89213	30.5436	6.27316	4.76043	0.72686
27.1114	4.71195	31.1902	5.29936	28.7133	4.38516	20.3494	4.68667	13.243	2.31925	18.1601	42.08	5.74469	45.4608	3.84653	17.9232	5.00735	25.924	2.91882	29.3365	6.29983	4.7519	0.7535
27.4233	4.73857	31.0994	5.326	28.9847	4.41178	20.445	4.71344	13.5265	2.34595	18.4479	41.8751	5.77136	45.7197	3.87324	18.1897	5.0341	26.1629	2.94534	28.9286	6.3267	5.00498	0.78018
27.5594	4.7653	31.1698	5.35261	29.1036	4.43852	20.5071	4.74025	13.7757	2.37258	18.5987	41.8231	5.79804	45.9778	3.89985	18.4005	5.06078	26.6145	2.97209	28.8972	6.35343	4.80179	0.80683
27.9663	4.79203	31.4257	5.3794	29.5637	4.46527	20.7644	4.76694	13.8056	2.39916	18.7989	41.7392	5.82476	46.312	3.92646	18.3237	5.08736	26.9896	2.9988	28.8297	6.38004	4.89182	0.83347
27.9951	4.81865	31.3821	5.40598	29.8582	4.4919	20.72	4.79366	13.9551	2.42586	19.0018	41.5445	5.8514	46.7109	3.95312	18.4323	5.11411	27.2483	3.0253	28.8547	6.40679	4.9583	0.86009
28.1985	4.8453	31.4999	5.43244	30.1554	4.51854	20.5851	4.82044	14.3136	2.45253	19.1743	41.5327	5.87797	47.1532	3.97979	18.7128	5.14082	27.4967	3.05212	29.1364	6.43349	4.93811	0.88679
28.5524	4.87199	31.5159	5.45903	30.43	4.54522	21.4424	4.82044	14.3768	2.47913	18.4742	41.7105	5.90464	47.6688	4.00644	18.7092	5.16749	27.7691	3.07883	29.1039	6.45998	4.96703	0.91347
28.784	4.89855	31.6212	5.48568	30.5995	4.57172	21.5425	4.84706	14.5643	2.50588	18.9232	41.8201	5.93132	47.9136	4.03314	18.9247	5.19425	27.8752	3.10542	29.3377	6.48647	5.07438	0.94013
28.6524	4.9253	31.6216	5.51234	30.8937	4.59841	21.4628	4.8737	14.7867	2.53264	19.4087	41.9068	5.95783	48.6238	4.05992	18.9657	5.22095	28.0029	3.13215	29.2086	6.51307	5.18983	0.96684
29.2656	4.95203	31.6747	5.53896	31.2087	4.62507	21.6292	4.90031	14.8256	2.55925	19.4164	42.1965	5.9846	48.7415	4.0865	18.9666	5.24762	28.4386	3.1588	29.4783	6.53969	5.15525	0.99355
29.2936	4.97862	31.764	5.56576	31.3338	4.65165	21.5577	4.92694	15.2265	2.58602	19.933	42.2027	6.01132	49.3507	4.11316	19.0273	5.27425	28.9287	3.18543	29.6404	6.56635	5.11456	1.02022
29.4636	5.00535	31.6567	5.59252	31.6193	4.67842	21.5825	4.95368	15.1104	2.61274	20.1646	42.1743	6.03797	49.9461	4.13987	19.0638	5.3009	28.9819	3.21208	29.6604	6.59312	5.36604	1.0469
29.8325	5.03204	31.8481	5.61913	31.8545	4.70517	21.7471	4.98034	15.2678	2.63936	20.3736	42.0905	6.06475	50.3175	4.16637	19.34	5.32758	29.4745	3.23886	29.7561	6.61992	5.30786	1.07362
30.0372	5.05871	31.7782	5.64572	32.2251	4.73182	21.9289	5.00703	15.6796	2.66599	20.4235	41.4891	6.09144	50.8962	4.19308	19.2325	5.35427	29.5176	3.26548	29.7588	6.64653	5.34211	1.10017
30.078	5.08539	31.8766	5.67237	32.5092	4.75857	22.1093	5.03373	15.6766	2.69266	20.762	38.7152	6.11803	51.3691	4.21976	19.4781	5.38098	29.7912	3.29218	29.8656	6.67326	5.32345	1.12688
30.5266	5.11208	31.9995	5.69906	32.6301	4.78518	22.1624	5.06045	15.6569	2.71923	20.768	38.2843	6.14462	52.0619	4.24625	19.5043	5.40778	30.1281	3.31889	29.8786	6.69992	5.34284	1.15356
30.594	5.13872	32.0559	5.7258	32.7183	4.81176	22.4194	5.08701	15.8629	2.74581	21.286	37.9361	6.17129	52.4597	4.27306	19.8276	5.43441	30.6449	3.34561	29.6121	6.72643	5.2434	1.18012
30.9139	5.16538	31.9606	5.75252	33.0556	4.83836	22.4298	5.11362	16.0553	2.77258	21.4461	38.0885	6.19789	52.9476	4.29978	19.8496	5.46118	31.1845	3.37222	29.8839	6.75312	5.43897	1.20689
31.1528	5.19211	32.2621	5.77914	33.1049	4.865	22.796	5.14026	16.3587	2.79926	21.1667	37.9892	6.22449	53.5297	4.32637	19.948	5.4879	31.5737	3.39892	30.0209	6.77971	5.59661	1.23362
31.1171	5.21879	32.2097	5.80597	33.3372	4.89169	22.7455	5.16672	16.4438	2.82594	21.2432	38.3201	6.25123	54.0941	4.35307	20.0682	5.51448	31.8127	3.42563	30.0529	6.8063	5.64911	1.26024
31.3578	5.24539	32.1853	5.83268	33.6139	4.91832	23.0295	5.19358	16.823	2.8526	21.5459	38.5236	6.27795	54.7056	4.37973	20.1007	5.54117	31.9313	3.45214	30.0406	6.83302	5.62421	1.28695
31.771	5.27206	32.1971	5.8593	34.079	4.9451	23.4336	5.22044	16.9065	2.87928	21.8098	38.8478	6.30463	55.1346	4.40632	20.3716	5.56781	32.1853	3.47892	30.3224	6.85982	5.6892	1.3137
31.9735	5.29877	32.2114	5.88605	33.9444	4.97183	23.5025	5.24717	17.0549	2.90591	21.9818	39.2126	6.33135	55.607	4.43296	23.8482	5.56781	32.528	3.50564	30.2782	6.88646	5.82869	1.34032
32.0403	5.32536	32.2642	5.91277	34.2558	4.99846	23.6639	5.27397	17.1875	2.93268	22.0739	39.1742	6.35806	56.2306	4.45962	24.024	5.59448	32.3761	3.53219	30.2122	6.91313	5.73114	1.36692
32.5082	5.35208	32.4303	5.93933	34.4661	5.02515	24.1117	5.30064	17.2185	2.95939	22.5071	39.2709	6.38459	57.0483	4.48629	24.3695	5.62106	32.7186	3.55899	30.5058	6.93983	5.87734	1.39363
32.4725	5.37879	32.2112	5.96594	34.7394	5.05181	24.0261	5.32723	17.2552	2.98591	22.4488	39.3421	6.41125	57.458	4.51295	24.4767	5.64787	32.8431	3.58568	30.5376	6.96648	5.87112	1.42027
32.7612	5.40536	32.3812	5.9926	34.7556	5.07828	24.3521	5.35385	17.785	3.0127	22.1544	39.4261	6.43788	58.0784	4.5397	24.6175	5.6746	33.107	3.61228	30.5932	6.99306	5.97741	1.44698
33.0911	5.43213	32.4569	6.01927	34.9053	5.10497	24.506	5.38043	17.8075	3.03944	22.314	39.6378	6.46438	58.6554	4.56644	24.8202	5.70126	33.5555	3.63903	30.6976	7.01978	5.99981	1.47368
33.2623	5.45887	32.2795	6.04596	35.3028	5.13165	24.6282	5.40708	18.1526	3.06611	22.3579	39.4736	6.49115	59.1725	4.59305	24.8835	5.72799	33.9323	3.66571	30.5876	7.04646	6.13039	1.50042
33.2675	5.48545	32.3914	6.07273	35.3803	5.15822	24.4523	5.43372	18.1878	3.09293	22.564	39.694	6.51789	59.7568	4.6197	25.0724	5.75462	34.2056	3.69242	30.8269	7.07318	6.05524	1.52706
33.365	5.51217	32.2605	6.09941	35.5024	5.18503	24.8616	5.46049	17.2872	3.11974	22.8001	39.3954	6.54451	60.2824	4.6464	25.0953	5.78124	34.2113	3.71903	30.8438	7.09989	6.30441	1.55376
33.7208	5.53882	32.3796	6.1261	35.7861	5.21177	25.0881	5.48715	17.3577	3.14642	23.4589	39.2562	6.57127	60.9171	4.67291	25.3236	5.80781	34.0787	3.7457	30.7786	7.12647	6.30002	1.58046
33.8766	5.56542	32.3948	6.1528	36.0042	5.23844	25.3299	5.51377	17.6082	3.17313	23.8371	38.7918	6.59796	61.5065	4.69961	25.5045	5.83446	34.6627	3.77231	30.6823	7.15302	6.18488	1.607
34.1204	5.59209	32.19	6.17949	35.9708	5.26513	25.4522	5.54049	18.0615	3.19976	23.5211	38.3765	6.62451	62.2402	4.72631	25.5724	5.86114	34.9563	3.79899	30.6723	7.17969	6.22222	1.6336
34.308	5.61878	32.3768	6.20616	35.9496	5.29171	25.6439	5.5671	18.3261	3.22636	23.6371	38.3895	6.65112	62.5739	4.7529	25.4637	5.8878	35.4128	3.82575	30.5561	7.20638	6.44716	1.66025
34.6055	5.64542	32.5022	6.23285	36.3284	5.3183	25.7727	5.59364	18.4285	3.25296	24.0053	38.267	6.67778	63.1086	4.7797	25.7116	5.91457	35.5381	3.85244	30.6181	7.23297	6.28259	1.68684
34.6367	5.67213	32.4082	6.25956	36.5515	5.34488	25.87	5.62032	18.7154	3.27959	23.8486	38.2947	6.70434	63.5427	4.80642	25.8292	5.94131	36.0283	3.87902	29.9268	7.25967	6.56257	1.71364
34.2789	5.69878	32.3833	6.28605	36.7046	5.37154	25.9859	5.64702	18.9423	3.30622	23.9333	38.0652	6.73098	64.2315	4.8331	25.7732	5.96793	36.2513	3.90572	29.5004	7.28638	6.51158	1.74039
34.4231	5.72542	32.2375	6.31275	36.7645	5.39825	26.2349	5.67349	19.2072	3.33291	24.0403	37.9403	6.75776	64.6434	4.85976	26.0402	5.9946	36.688	3.93244	29.4398	7.31303	6.596	1.76702
34.8206	5.75209	32.3143	6.33941	37.0302	5.42491	26.5921	5.70028	19.3581	3.35978	24.2542	37.838	6.78448	65.3079	4.88643	26.134	6.02132	37.0663	3.95896	29.3411	7.33987	6.7577	1.7938
34.8359	5.77876	32.2403	6.36595	37.2727	5.45168	26.7995	5.727	19.5318	3.38657	24.377	37.6297	6.81118	65.8844	4.91295	26.3632	6.04783	37.5226	3.98566	29.3241	7.36664	6.70806	1.82048
35.131	5.80555	32.3933	6.3927	37.3535	5.47839	26.9642	5.75355	19.7331	3.4132	23.9196	37.4889	6.83793	66.4284	4.93958	25.7272	6.07453	37.8836	4.01232	29.4367	7.39335	6.7174	1.84701
35.3893	5.83216	32.2692	6.41937	37.6857	5.50498	27.1878	5.78034	19.8871	3.43988	23.9124	37.1428	6.86457	66.8688	4.96624	25.695	6.10122	38.2668	4.03883	29.5677	7.42002	6.76055	1.87363
35.7084	5.85886	32.2419	6.446	37.7495	5.53168	27.6486	5.80698	20.1491	3.46642	24.3125	37.0439	6.89113	67.4832	4.99289	26.1794	6.12781	38.3838	4.0656	29.637	7.44662	6.80992	1.90033
35.8552	5.88556	32.2137	6.47271	37.9932	5.55831	27.5634	5.83354	20.2903	3.49288	24.3824	36.9349	6.9177	68.1128	5.01956	26.1148	6.15458	38.7878	4.09236	29.5624	7.47324	7.00929	1.92703
35.9798	5.91211	32.2243	6.49934	38.2515	5.58481	27.8372	5.86012	20.4323	3.51954	24.6724	36.6235	6.94441	68.5587	5.04631	26.4361	6.18129	39.3815	4.11906	29.5733	7.49983	6.96994	1.95372
36.3122	5.9388	32.2954	6.52592	38.4097	5.61156	28.0678	5.88683	20.6846	3.54623	25.5226	36.5234	6.97092	69.2407	5.07302	26.4258	6.20793	39.6347	4.14587	29.4232	7.52658	7.00477	1.98046
36.2919	5.96547	32.1431	6.55254	38.414	5.63826	28.4193	5.91351	20.7358	3.57279	25.7063	36.2909	6.99772	69.7249	5.09963	26.5885	6.23463	40.1364	4.17261	29.2721	7.5532	7.07245	2.00717
36.4717	5.99203	32.1286	6.57918	38.4962	5.66484	28.4478	5.94018	20.7678	3.59967	26.318	36.2285	7.02446	70.2439	5.12629	26.8766	6.26133	40.2223	4.19922	29.1082	7.57983	7.0805	2.03381
36.8365	6.01874	32.2065	6.60579	38.7443	5.69164	28.7948	5.96692	21.0646	3.62645	26.7289	36.1368	7.05107	70.8661	5.15304	26.8951	6.28792	40.532	4.22584	28.9594	7.60657	7.31199	2.06051
36.8554	6.04546	32.1856	6.63248	39.1388	5.71835	28.9312	5.99357	21.2563	3.65315	26.8356	36.0237	7.07788	71.568	5.17956	27.1832	6.31456	40.8422	4.25251	28.8487	7.63331	7.17093	2.08718
37.1122	6.07213	32.3261	6.65919	39.0357	5.74496	29.1686	6.02027	21.4285	3.67987	27.5143	35.86	7.10455	72.0178	5.20629	27.2675	6.34126	41.221	4.27911	28.8939	7.65997	7.09428	2.11372
37.3489	6.09887	32.2991	6.68595	39.2357	5.77162	29.542	6.04703	21.5283	3.70649	27.4198	35.7916	7.1311	72.6377	5.23297	27.3426	6.3679	41.7341	4.30569	28.8913	7.68669	7.52675	2.1404
37.5673	6.12558	32.4228	6.71264	39.5559	5.79821	29.651	6.07371	21.6161	3.73302	27.9008	35.54	7.1577	73.192	5.25953	27.4613	6.39458	41.8663	4.3324	28.9155	7.7134	7.38921	2.16712
37.6655	6.1522	32.3252	6.7393	39.6203	5.8248	29.7721	6.10025	21.9343	3.75956	28.2483	35.2421	7.18434	73.7044	5.28635	27.2221	6.42135	42.3208	4.3591	28.791	7.73996	7.46646	2.19371
37.8677	6.17887	32.575	6.76594	32.9052	5.85139	29.8486	6.12686	21.8754	3.78623	28.8087	34.9548	7.21094	74.118	5.31306	27.1425	6.44809	42.5658	4.38575	28.7928	7.76663	7.57357	2.22052
38.0832	6.2055	32.4807	6.79241	28.9952	5.87807	30.3608	6.15355	21.7601	3.81294	28.7391	34.7793	7.23761	74.5722	5.33968	27.3612	6.47469	42.9704	4.41246	28.7626	7.79323	7.54329	2.24726
38.3084	6.23213	32.5155	6.81911	30.0051	5.9048	30.357	6.18003	21.6745	3.83961	29.1559	34.5147	7.26435	75.2369	5.36637	27.4715	6.50138	43.3569	4.43921	28.8204	7.81984	7.75116	2.27388
38.5595	6.25878	32.5038	6.84581	30.866	5.93143	30.6927	6.20679	21.5907	3.86643	29.4743	34.1655	7.29108	75.8241	5.39307	27.8255	6.52802	43.6074	4.46573	28.6852	7.84672	7.61837	2.30063
38.77	6.28547	32.4632	6.87236	31.5854	5.95821	30.9717	6.23348	23.0688	3.86643	29.8016	33.5115	7.31779	76.1532	5.4196	27.383	6.55456	43.8822	4.49246	28.7324	7.87344	7.69179	2.32729
38.9352	6.3122	32.4611	6.8991	32.4538	5.98495	30.945	6.26002	22.9926	3.89315	30.7012	33.0438	7.34451	76.63	5.44621	27.4366	6.58125	44.1362	4.51906	28.5889	7.90002	7.76785	2.35387
39.2263	6.33881	32.511	6.92584	33.1142	6.01159	31.1425	6.28685	23.0326	3.91982	30.7145			77.1789	5.4729	27.6348	6.60795	44.1582	4.5456	28.5197	7.92665	7.8297	2.38049
39.414	6.36553	32.3766	6.95243	33.8628	6.03827	31.3581	6.31351	23.0054	3.94635	31.2664			77.6223	5.49958	27.6971	6.63452	44.4073	4.5724	28.4723	7.95327	7.84552	2.4072
39.4968	6.39222	32.4256	6.97905	34.4151	6.06485	31.5335	6.34013	23.2777	3.97312	30.6142			78.1681	5.52624	27.6978	6.66126	44.6012	4.59912	28.2499	7.97993	7.9632	2.43385
39.8246	6.41873	32.4964	7.00564	35.2526	6.09137	31.8511	6.3668	23.7812	3.9998	32.0847			78.5673	5.55296	27.8003	6.68796	44.9829	4.62574	28.3492	8.00658	7.9656	2.46055
39.9408	6.4454	32.3812	7.03217	35.7994	6.11807	31.9456	6.39347	24.4104	4.02637	31.5073			79.0296	5.57972	27.9726	6.71465	45.1781	4.65249	28.3949	8.03341	8.09712	2.48727
40.0654	6.47202	32.3515	7.05873	36.3936	6.14476	32.0691	6.42013	24.5865	4.05316	31.8979			79.5025	5.6063	28.0308	6.74133	45.7246	4.67926	28.2665	8.0601	8.0387	2.51397
40.3959	6.4986	32.4674	7.08539	36.882	6.17132	32.3341	6.44667	24.1938	4.07987	32.0332			79.9301	5.63296	28.2067	6.76805	46.2414	4.70588	28.3144	8.08678	8.20458	2.54062
40.3787	6.52539	32.3019	7.1121	37.316	6.19813	32.4204	6.47339	24.3908	4.10653	32.2313			80.3739	5.65968	28.4164	6.79467	46.5215	4.73249	28.3222	8.11353	8.24342	2.5673
40.7784	6.55213	32.3441	7.13876	37.8041	6.22484	32.6423	6.5001	24.6853	4.13321	32.8559			80.8716	5.68624	28.5851	6.82134	46.7657	4.75913	28.3858	8.14026	8.37261	2.59401
40.9918	6.5788	32.3746	7.16548	38.0284	6.25142	32.7899	6.52678	25.1168	4.15993	33.4212			81.2451	5.71292	28.7658	6.84802	47.1593	4.78575	28.3899	8.16687	8.50373	2.62054
41.1864	6.60555	32.6764	7.1922	38.6529	6.27815	33.0207	6.55357	24.8713	4.18652	33.0705			81.7692	5.73961	28.8254	6.87467	47.4919	4.8124	28.4384	8.1936	8.52099	2.64728
41.3936	6.63225	32.4561	7.21885	38.8024	6.30479	33.1726	6.58036	25.1227	4.21308	34.2622			82.319	5.76612	28.992	6.90128	47.8815	4.83915	28.4708	8.22034	8.57527	2.674
41.4243	6.65886	32.5309	7.2455	39.2711	6.33142	33.3869	6.60695	25.1348	4.23977	34.0052			82.523	5.79293	29.0814	6.92803	48.102	4.86583	28.7049	8.24685	8.70433	2.70055
41.5341	6.68548	32.534	7.27215	39.1546	6.35805	33.5044	6.63358	24.9367	4.26642	34.2496			82.7553	5.81961	29.3015	6.95468	48.4707	4.89247	28.7377	8.2735	8.76704	2.72732
41.8154	6.71212	32.5862	7.29859	30.1155	6.38473	33.7268	6.66025	25.1741	4.29305	34.7786			82.9462	5.84624	29.4004	6.98127	48.7493	4.91919	28.861	8.30022	8.68866	2.75407
42.0049	6.73872	32.4936	7.32532	31.4552	6.41138	33.8872	6.68673	25.0687	4.31982	35.0402			83.3974	5.87298	29.3062	7.00797	49.0789	4.94591	28.5518	8.32682	8.70043	2.7806
42.1567	6.7654	32.4767	7.3521	32.1968	6.43796	34.1104	6.71347	25.3142	4.34648	35.4591			83.5834	5.89969	29.5496	7.03465	49.4314	4.97244	28.5987	8.35357	8.91548	2.80733
42.3969	6.7921	32.4436	7.37874	32.9843	6.4647	34.2789	6.74012	25.4997	4.37306	35.7845			83.6775	5.92634	29.725	7.06126	49.8068	4.99912	28.6134	8.38028	8.92516	2.83407
42.546	6.81886	32.489	7.40552	33.7518	6.49146	34.2502	6.76672	26.0664	4.39974	35.8687			84.1205	5.953	29.7096	7.08797	50.0581	5.02576	28.6088	8.40685	9.17084	2.86069
42.815	6.84549	32.5872	7.43218	34.4923	6.51812	34.4423	6.79351	26.2091	4.42643	36.1072			84.3725	5.97966	29.2644	7.11468	50.4733	5.05233	28.4258	8.43355	9.15459	2.88737
43.0912	6.87216	32.6896	7.45868	35.1267	6.54483	34.5459	6.8202	26.7599	4.45295	36.3375			84.6649	6.00623	29.3324	7.14123	50.6382	5.07915	28.3877	8.46021	9.23213	2.91405
43.2218	6.89891	32.4674	7.48539	35.933	6.57146	34.707	6.84689	27.2382	4.47965	36.8648			84.9791	6.03285	29.3192	7.168	51.0796	5.10589	28.3953	8.48691	9.26989	2.94068
43.3367	6.92543	32.5025	7.51203	36.5496	6.598	34.7234	6.8736	26.8034	4.50635	36.9862			85.2657	6.05958	29.4637	7.19469	51.3674	5.13245	28.3663	8.51361	9.14428	2.96735
43.497	6.95206	32.4499	7.53868	37.0973	6.62467	35.0018	6.90027	27.1106	4.53282	37.4449			85.8767	6.08629	29.5421	7.22133	51.7108	5.15919	28.3224	8.54043	9.25908	2.99402
43.5944	6.97871	32.527	7.56534	37.4581	6.65131	35.1132	6.92689	27.611	4.55965	37.6583			86.065	6.11291	29.8497	7.2481	52.0255	5.18587	28.3275	8.56708	9.35938	3.02071
43.7164	7.00528	32.5882	7.59209	37.9173	6.67783	35.189	6.95342	27.6872	4.58633	37.8866			86.4311	6.13966	29.7599	7.2748	52.2907	5.21248	28.1315	8.59371	9.49998	3.0474
43.9835	7.03214	32.5958	7.61876	38.5496	6.70463	35.2824	6.98013	28.0042	4.61295	38.2528			86.8374	6.16643	29.8366	7.30141	52.636	5.2391	28.2031	8.62043	9.60888	3.07411
44.1544	7.05891	32.4041	7.64551	38.8688	6.73135	35.4615	7.00678	28.4639	4.63966	38.5228			87.0582	6.19296	29.8693	7.32804	52.8678	5.26581	28.1598	8.6472	9.45693	3.1008
44.5488	7.08557	32.6378	7.67221	39.1503	6.75802	35.6862	7.03343	28.6354	4.66633	38.8715			87.3538	6.21963	29.8936	7.35471	53.2248	5.29248	28.0639	8.67391	9.6931	3.12736
44.6323	7.11233	32.8625	7.69893	39.5127	6.78477	35.8239	7.06025	28.7503	4.69296	39.172			87.7271	6.2463	30.1648	7.38134	53.3916	5.31913	28.098	8.70056	9.85541	3.15406
44.8732	7.13903	32.7111	7.72555	39.9618	6.81146	36.0408	7.08695	29.2532	4.71954	39.2888			87.9316	6.27277	30.3392	7.40797	53.7855	5.34588	28.032	8.72724	9.73189	3.18076
44.9937	7.16564	32.5279	7.75218	40.1766	6.83804	36.2562	7.11362	29.159	4.74618	39.5051			88.4805	6.29952	30.2854	7.43465	53.8567	5.37257	28.0525	8.75376	9.75603	3.20726
45.1002	7.19231	32.3278	7.77884	40.477	6.86463	36.1782	7.1404	29.6303	4.77281	39.9999			88.2779	6.3262	30.4395	7.46136	54.2506	5.39923	28.0954	8.78051	9.88294	3.23403
45.2426	7.21895	32.6185	7.80529	40.8656	6.89125	36.5754	7.1671	29.6174	4.79949	40.3262			88.3398	6.35281	30.7001	7.48802	54.4308	5.42595	28.199	8.80717	10.0848	3.26074
45.4731	7.24559	32.7184	7.83196	40.8946	6.91786	36.4063	7.19362	29.941	4.82621	40.4997			88.7427	6.37952	30.9128	7.51469	54.6465	5.45269	28.3256	8.83364	10.084	3.28737
45.6883	7.27227	32.6864	7.85872	30.9359	6.94444	36.4555	7.22036	30.0994	4.85295	40.8625			89.0066	6.40621	31.032	7.54144	54.3973	5.47927	28.1018	8.86041	10.1688	3.31414
45.7184	7.29896	32.6909	7.88538	31.509	6.97121	36.5589	7.24708	30.4186	4.87963	41.0152			89.284	6.43282	31.2023	7.56803	47.0058	5.50596	28.2407	8.88715	10.1581	3.34087
46.131	7.32573	32.7882	7.91215	32.5763	6.99793	36.7434	7.27364	30.3616	4.90631	41.345			89.5316	6.45946	31.2828	7.5947	46.8077	5.53267	28.1651	8.91381	10.3629	3.36752
46.0512	7.35237	32.7571	7.9388	33.3781	7.02465	37.0374	7.30047	30.6539	4.93299	41.8304			89.7911	6.4861	31.5577	7.62136	46.855	5.55917	28.1838	8.94055	10.308	3.39418
46.3436	7.37906	32.7014	7.9653	34.1184	7.05135	36.8171	7.32716	30.7121	4.95957	41.8387			90.2648	6.51272	31.5603	7.64789	47.1165	5.58592	28.0998	8.96731	10.3672	3.42082
46.6034	7.40579	32.8071	7.99192	35.036	7.07801	37.0678	7.35377	30.5495	4.98623	42.156			90.353	6.53934	31.7361	7.67462	47.3738	5.61257	28.2019	8.99393	10.5135	3.44745
46.6847	7.43238	32.6329	8.01863	35.7246	7.10452	37.1541	7.38041	30.769	5.01286	42.5202			90.8701	6.56609	32.0041	7.70134	47.7653	5.63917	28.0693	9.02054	10.7204	3.47405
46.8754	7.45911	32.5983	8.04536	36.3769	7.13121	37.2416	7.40704	31.0397	5.03935	42.8366			91.2519	6.59277	32.3958	7.72797	47.8168	5.66588	27.9347	9.0471	10.6406	3.50071
46.9853	7.48573	32.5571	8.07199	37.0172	7.15786	37.2525	7.43367	31.0074	5.06606	42.9504			91.6209	6.6194	32.1171	7.75473	48.4573	5.69263	28.0684	9.07369	10.8042	3.52743
47.1886	7.51231	32.6445	8.09854	37.5661	7.18442	37.4032	7.46024	31.1307	5.0928	43.2447			91.812	6.64614	31.5241	7.78151	48.6744	5.71926	27.9289	9.10034	10.9671	3.55413
47.4918	7.53907	32.6315	8.12522	38.0618	7.21116	37.318	7.48689	31.633	5.11941	43.4426			91.9761	6.67283	31.7494	7.80813	48.7561	5.74593	28.0238	9.12709	11.0287	3.58088
47.5903	7.56576	32.6777	8.15189	38.6188	7.23789	37.3158	7.51351	31.5327	5.14611	43.6309			92.0179	6.69932	31.9081	7.83476	49.1691	5.77266	28.0089	9.15379	10.9969	3.60764
47.7234	7.59238	32.7271	8.17857	39.1477	7.26456	32.4629	7.54018	32.0566	5.17278	43.9379			92.3663	6.72599	32.3065	7.86141	49.5283	5.7993	27.9687	9.1805	11.2161	3.63423
47.8576	7.61912	32.6935	8.20509	39.3503	7.29133	30.8826	7.5669	32.0931	5.19934	44.0624			92.5851	6.75264	32.4296	7.888	49.7111	5.82593	28.0702	9.20723	11.2997	3.66087
47.9906	7.64585	32.4976	8.23155	39.7801	7.31799	25.7911	7.59352	32.441	5.22592	44.5045			92.5281	6.7791	32.5938	7.91469	50.0386	5.85266	28.2364	9.23403	11.3125	3.68755
48.0892	7.67254	32.7839	8.25808	40.2728	7.34457	22.2451	7.62013	32.6902	5.25264	44.6805			92.7377	6.8059	32.7037	7.9414	50.1758	5.87932	27.9645	9.26059	11.4711	3.71405
48.0618	7.69919	32.7273	8.28464	40.3476	7.37114	21.3421	7.64684	32.7953	5.27928	45.0007			92.7648	6.83264	32.7561	7.96818	50.4213	5.90597	28.1311	9.28722	11.4502	3.74083
48.4221	7.72584	32.7969	8.31123	40.9638	7.39773	20.8742	7.67348	33.1822	5.30594	45.2674			92.6652	6.85932	32.8714	7.99484	50.6394	5.9327	28.1061	9.31388	11.3645	3.76751
48.4643	7.7525	32.6279	8.33809	34.7901	7.4244	20.6764	7.70006	33.3663	5.3327	45.3993			92.3714	6.88606	33.0401	8.02156	50.7833	5.95942	27.9849	9.34038	11.5402	3.79411
48.7422	7.77912	32.6459	8.36493	30.8661	7.451	20.4375	7.72693	33.7404	5.3594	45.7299			91.0365	6.91274	33.0696	8.04831	50.866	5.98604	28.0344	9.36717	11.5208	3.8209
48.8493	7.80581	32.4627	8.3915	31.8886	7.47775	20.2072	7.75365	34.1769	5.38603	45.8564			90.4699	6.93939	33.1701	8.07489	50.3231	6.01275	27.974	9.39389	11.7061	3.84765
49.018	7.83249	32.7047	8.41836	32.7401	7.50451	19.7521	7.78031	34.3104	5.41269	46.1472			90.4459	6.96597	33.4155	8.10147	48.6822	6.03944	28.2801	9.42042	11.6813	3.87428
48.807	7.85913	32.5577	8.4451	33.6651	7.53118			34.5511	5.43934	46.4819			90.6028	6.99263	33.6313	8.12812	48.3751	6.06596	28.1377	9.44711	11.8609	3.90089
48.489	7.88581	32.7109	8.4716	34.3701	7.5579			34.8763	5.46584	46.7817			90.7969	7.0192	33.8021	8.15465	48.5171	6.09274	28.0112	9.47376	11.9188	3.92748
48.5003	7.91256	32.6459	8.49837	35.1441	7.58451			35.2461	5.49254	47.049			91.0623	7.0458	33.718	8.18141	48.6598	6.11945	27.8793	9.50031	12.1136	3.95412
48.2709	7.93925	32.6383	8.52502	35.8422	7.61106			35.3932	5.51931	47.3429			91.3183	7.07253	33.1478	8.20815	48.6808	6.14595	26.2078	9.52691	12.1419	3.98077
47.4282	7.96602	32.6845	8.55164	36.5654	7.63775			35.6405	5.5459	47.4539			91.8461	7.09927	33.347	8.23477	48.7849	6.17271	25.3376	9.55355	12.3526	4.00747
42.8248	7.99272	32.7163	8.57831	37.2042	7.66441			35.8759	5.5727	47.8753			92.1807	7.12593	33.6072	8.26153	48.8601	6.19949	24.7884	9.58017	12.2868	4.03421
39.8015	8.0192	32.4871	8.60504	37.9888	7.69093			36.1677	5.59947	48.2047			92.691	7.15263	33.8153	8.28825	48.9763	6.22612	24.5439	9.60686	12.478	4.06092
37.7259	8.04593	32.5249	8.63162	38.2828	7.71771			36.406	5.62601	48.3351			92.8671	7.1793	33.8126	8.31485	49.2158	6.25281	24.2523	9.63358	12.467	4.08761
36.1817	8.07268	32.7257	8.65822	38.9101	7.74446			36.2039	5.65269	48.7			93.3421	7.20581	34.1694	8.34152	49.1272	6.2795	24.1641	9.66021	12.4024	4.11436
35.2175	8.09933	32.5365	8.68504	39.3233	7.77107			36.5386	5.67929	48.9136			93.8588	7.23253	34.4949	8.36821	49.2229	6.30611	24.1545	9.68685	12.664	4.14092
34.397	8.12604	32.5293	8.71181	39.8322	7.79777			36.8277	5.70588	49.0432			94.1197	7.25917	34.6131	8.39486	49.2482	6.33268	24.1861	9.7135	12.6164	4.16762
33.5654	8.15277	32.5658	8.73852	39.9758	7.82445			36.9603	5.73245	49.4781			94.4214	7.2857	34.6819	8.42151	49.1897	6.35937	24.122	9.74022	12.7523	4.1943
33.1566	8.1794	32.6052	8.76526	40.4227	7.85101			37.3567	5.75917	49.7107			95.0435	7.31246	34.733	8.44822	49.1472	6.38604	24.1465	9.76682	12.7465	4.22083
32.8641	8.20605	32.4695	8.79198	40.7287	7.8776			37.6157	5.78586	49.9914			95.2297	7.33919	34.931	8.47491	47.5307	6.41275	24.3539	9.79353	12.8719	4.24759
32.3947	8.23271	32.3838	8.81849	40.9004	7.90425			37.9611	5.81249	50.4455			95.6629	7.36576	35.1614	8.50156	46.2058	6.43952	24.3282	9.82027	12.8018	4.27427
32.5758	8.25934	32.3132	8.84509	39.7951	7.93092			38.3851	5.83922	50.6821			95.9203	7.39248	35.2834	8.52823	45.645	6.46623	24.2988	9.84682	13.0136	4.30086
32.4842	8.28588	32.52	8.87168	40.0249	7.95756			38.4883	5.86596	50.8707			96.4657	7.4192	35.4873	8.55496	45.267	6.49286	24.0716	9.87356	13.1607	4.32762
32.495	8.31249	32.5503	8.89823	40.3599	7.98433			38.6465	5.89262	51.2492			96.9156	7.44577	35.5211	8.58157	45.2629	6.51955	24.0678	9.90019	13.209	4.35432
32.4924	8.33923	32.4492	8.92516	40.8896	8.01107			39.0522	5.91926	51.6712			97.2041	7.47237	35.4444	8.60825	44.599	6.54623	23.9656	9.92683	13.2346	4.38095
32.48	8.3659	32.4775	8.95199	41.2941	8.03773			39.333	5.94591	51.8345			97.4542	7.49908	35.794	8.63491	44.3144	6.57274	23.8779	9.9536	13.226	4.40761
32.5527	8.39268	32.5464	8.97868	41.3928	8.06437			39.6232	5.97242	52.2636			97.6513	7.5257	35.8506	8.66144	44.0332	6.5994	24.0963	9.98031	13.3827	4.43431
32.6692	8.41943	32.38	9.00539	41.6565	8.09101			39.674	5.99914	52.4556			98.1112	7.55235	35.9266	8.68816	43.7864	6.62607	23.7233	10.0069	13.3972	4.46093
32.7514	8.44601	32.4499	9.03208	29.1149	8.11756			40.1462	6.02583	52.8676			98.2796	7.57907	36.1329	8.71492	43.4025	6.65265	23.7742	10.0336	13.6572	4.48757
32.5524	8.47266	32.4241	9.0587	29.9658	8.14425			40.2688	6.05236	53.1524			98.5793	7.60574	36.2369	8.74149	42.8917	6.67946	23.7269	10.0603	13.8297	4.51423
32.5074	8.49927	32.3924	9.08529	30.5436	8.17094			40.5189	6.07917	53.565			98.9042	7.63231	36.5535	8.76826	42.5805	6.70623	23.6348	10.0869	13.8634	4.54094
32.5659	8.52579	32.3329	9.11192	31.3871	8.19747			40.857	6.10588	53.7239			99.2091	7.65902	36.7045	8.79496	41.8715	6.73284	23.7308	10.1136	13.6858	4.5676
32.5851	8.55254	32.1816	9.13853	32.1211	8.22426			41.0267	6.13245	53.9532			99.4724	7.68571	36.8481	8.82154	41.4371	6.7595	23.4987	10.1403	13.8866	4.59431
32.7321	8.5792	32.3726	9.16502	33.0171	8.251			41.1732	6.15917	54.1667			99.583	7.71228	36.9961	8.8482	41.307	6.78621	23.4932	10.167	13.9241	4.62102
32.5641	8.60584	32.1587	9.19168	33.9079	8.27761			41.7422	6.18584	54.7099			99.8307	7.73897	36.7498	8.87486	41.2221	6.81276	23.5397	10.1936	13.9636	4.64763
32.7447	8.63262	32.2136	9.21841	34.7128	8.30434			41.9194	6.21242	54.8153			100.128	7.76567	36.7518	8.90149	41.0548	6.83937	23.4912	10.2203	14.1709	4.67433
32.7389	8.65932	32.3166	9.245	35.5636	8.33105			42.0908	6.23908	55.1182			100.332	7.79226	36.9586	8.92814	41.0222	6.86606	23.5113	10.2472	14.3457	4.70102
32.6408	8.68591	32.1342	9.27169	36.1978	8.35759			42.4597	6.26576	55.4159			100.234	7.81901	37.0327	8.95486	40.9576	6.89273	23.3766	10.2738	14.3092	4.72758
32.5944	8.71255	32.1878	9.29847	36.7844	8.38422			42.5027	6.29235	55.7828			100.636	7.84571	37.2141	8.98154	40.9677	6.91939	23.6331	10.3006	14.3757	4.75431
32.7838	8.73919	32.1953	9.32513	37.4524	8.41088			42.6472	6.31894	55.9865			100.659	7.87225	37.1906	9.00821	40.9274	6.94611	23.5895	10.3273	14.352	4.78101
32.8068	8.76576	32.3635	9.35187	37.904	8.43754			42.9823	6.34565	56.4154			100.923	7.89896	37.4842	9.03491	40.8796	6.97284	23.2681	10.3538	14.6041	4.80761
33.0425	8.79241	32.2353	9.37846	38.34	8.46416			43.2337	6.3724	56.6422			101.085	7.92567	37.5387	9.06167	39.7141	6.99949	23.401	10.3805	14.5768	4.83435
33.1016	8.81912	32.0766	9.405	37.5085	8.49089			43.5649	6.39904	56.7811			101.214	7.95224	37.7229	9.08825	37.3632	7.02615	23.266	10.4072	14.7118	4.86105
33.0129	8.84587	32.1374	9.43186	28.7832	8.51758			43.8522	6.42576	57.0916			101.48	7.97888	37.8495	9.11495	37.392	7.05282	22.9746	10.4338	14.9567	4.8877
33.2479	8.87254	32.038	9.45862	30.014	8.54424			44.2163	6.45248	57.5632			101.495	8.00555	37.8246	9.14167	37.7008	7.0794	23.2331	10.4605	14.9535	4.91437
33.3771	8.89929	32.0498	9.48528	30.9165	8.57099			44.2585	6.47902	57.602			101.543	8.03207	38.1282	9.1682	37.7972	7.10613	22.6186	10.4872	14.8838	4.94106
33.2401	8.92601	31.9795	9.51204	31.7258	8.59762			44.682	6.50569	57.8594			101.862	8.05873	38.084	9.1949	38.171	7.13286	22.4719	10.5139	15.0177	4.96771
33.4885	8.95256	31.9293	9.53865	32.4898	8.62416			44.8076	6.53238	58.0612			101.934	8.08549	38.5704	9.22165	38.2628	7.15938	21.7031	10.5406	15.235	4.99437
33.6093	8.97917	31.9447	9.56524	33.1929	8.65087			45.0463	6.55893	58.5013			102.084	8.11216	38.4816	9.24814	38.7461	7.18615	21.4694	10.5673	15.282	5.02102
33.7777	9.00581	31.823	9.59182	34.1123	8.67752			45.2652	6.58573	58.6374			102.229	8.13883	38.6594	9.27492	38.8481	7.21287	21.4338	10.5939	15.3062	5.04769
34.0152	9.03237	31.9503	9.61846	34.8727	8.70403			45.5747	6.61245	59.0731			102.189	8.16551	38.8119	9.30167	39.0318	7.23952			15.3667	5.07426
33.9376	9.05911	31.9134	9.64507	35.2381	8.73077			45.8091	6.63896	59.3755			102.191	8.19223	38.8363	9.32831	39.4277	7.2662			15.5454	5.10098
34.2031	9.08587	31.9287	9.6717	36.1307	8.7575			46.061	6.66568	59.3986			102.239	8.21881	39.168	9.35504	39.6501	7.29289			15.6549	5.12774
34.4269	9.11251	31.8419	9.69846	36.556	8.7841			46.233	6.69244	59.7021			102.346	8.24553	39.3371	9.3817	39.8275	7.31946			15.6118	5.15437
34.4894	9.13928	31.6267	9.7251	37.2821	8.81089			46.625	6.71903	60.2085			102.291	8.27219	39.3795	9.40824	40.1115	7.34606			15.7875	5.18116
34.4232	9.16599	31.7029	9.75166	37.7155	8.8376			46.6861	6.74562	60.1495			102.102	8.29868	39.5495	9.43489	39.9992	7.37272			15.7888	5.20788
34.5406	9.19262	31.7312	9.77827	38.093	8.86418			47.0159	6.77233	60.362			101.963	8.32533	39.7609	9.46152	40.3668	7.39938			15.9772	5.2344
34.7472	9.21926	31.6975	9.80495	26.9335	8.89082			47.3444	6.79894	60.7986			101.742	8.35206	39.7116	9.48816	40.4911	7.42604			15.7117	5.2611
34.6628	9.24596	31.6744	9.83152	29.3668	8.91744			47.5573	6.82552	60.9811			101.621	8.37866	39.9392	9.51489	40.694	7.45279			15.6621	5.28772
34.4067	9.27258	31.628	9.85828	30.3401	8.94404			47.9122	6.85223	61.2573			101.353	8.40539	40.0919	9.54163	40.6851	7.47952			15.8678	5.31433
34.5021	9.29923	31.5614	9.88496	31.1413	8.9706			48.0295	6.8789	61.4186			101.213	8.43217	39.9814	9.56839	40.6495	7.50619			15.8372	5.34109
34.6752	9.32591	31.2724	9.91154	32.0503	8.99734			48.5081	6.90552	61.7808			101.034	8.45884	40.1413	9.59502	40.5048	7.53296			16.0413	5.36784
34.5286	9.35264	31.5513	9.93832	32.8964	9.02409			48.6085	6.93224	62.0784			100.84	8.48549	40.4583	9.62171	40.5871	7.55971			16.0391	5.39454
34.5501	9.37927	31.2916	9.96504	33.6464	9.05079			48.7272	6.95897	62.2222			100.533	8.51214	40.7044	9.6484	40.6812	7.58631			16.2643	5.42125
34.6198	9.40604	31.2404	9.99163	34.2116	9.07749			49.1837	6.98549	62.2776			100.33	8.53871	40.7216	9.67486	40.6044	7.61297			16.3997	5.44792
34.6103	9.4328	31.3714	10.0183	34.6938	9.10417			49.4418	7.01216	62.4012			100.093	8.56532	40.6799	9.70156	40.7841	7.63962			16.4407	5.47452
34.7153	9.4594	31.1488	10.0449	35.5059	9.13077			49.5885	7.03884	62.5215			99.9245	8.59199	41.1581	9.72824	40.8753	7.66611			16.6257	5.50111
35.1268	9.4861	31.2204	10.0716	36.0122	9.15742			49.9991	7.06539	62.7274			99.4433	8.61866	41.1346	9.75482	40.4598	7.69287			16.5924	5.52775
35.2444	9.51276	31.1916	10.0983	36.4809	9.18406			50.1009	7.09221	63.1729			98.981	8.64537	41.1236	9.78159	40.0103	7.71954			16.7684	5.55443
35.0229	9.53934	30.9104	10.125	36.8817	9.21051			50.5255	7.1189	63.3921			98.7455	8.67211	41.4566	9.80831	39.6477	7.74616			16.9189	5.58109
35.1541	9.56604	30.9921	10.1516	37.032	9.2373			50.4699	7.14552	63.7835			98.468	8.69883	41.4577	9.83494	39.5059	7.77293			16.9439	5.60785
35.3981	9.59272	31.0381	10.1783	27.84	9.26402			50.8075	7.1723	64.0315			98.2184	8.72542	41.4012	9.86166	39.4697	7.79965			17.0229	5.63457
35.5418	9.61933	30.8934	10.2048	28.7877	9.29066			51.1748	7.19901	64.3522			97.9306	8.75208	41.6531	9.88835	39.4306	7.82626			17.1696	5.66121
35.5154	9.64606	30.8096	10.2315	29.575	9.31748			51.378	7.22566	64.6636			97.7374	8.77871	41.8561	9.91501	39.5675	7.8529			17.3121	5.68795
35.6649	9.67279	30.6712	10.2582	30.3719	9.34419			51.547	7.25225	65.0792			97.4634	8.80518	41.9177	9.94164	39.7317	7.87959			17.2621	5.71462
35.8358	9.69941	30.7782	10.2848	31.012	9.37077			51.7772	7.27887	65.2518			97.1702	8.83188	42.0732	9.9683	39.7707	7.90624			17.4393	5.74113
35.5905	9.72612	30.716	10.3115	31.7105	9.39739			51.913	7.3054	65.7032			96.6971	8.85858	42.1769	9.99498	40.1264	7.93286			17.4413	5.76779
35.8006	9.7528	30.6921	10.3381	32.3302	9.42402			52.1935	7.33202	65.7537			96.277	8.88517	42.377	10.0217	40.1521	7.95954			17.3864	5.79444
35.9559	9.77943	30.6393	10.3648	33.1575	9.4506			52.2113	7.35875	66.0783			95.6967	8.91198	42.3783	10.0484	40.3215	7.98631			17.6167	5.82103
36.1472	9.80607	30.5755	10.3915	33.6773	9.4772			52.3881	7.38547	66.4231			84.2449	8.93877	42.5345	10.0752	40.2275	8.01296			17.8765	5.84779
36.322	9.83269	30.5438	10.4181	34.1361	9.5039			52.5534	7.41215	66.6578			79.7892	8.96539	42.6588	10.1018	40.3426	8.03971			17.8277	5.87456
[truncated: 713 more rows]
